# Supplementary material for: Diversity of bradyrhizobial T3SS systems and their roles in symbiosis with peanut (Arachis hypogaea) and Vigna species (V. radiata and V. mungo)
Source: Appl Environ Microbiol. 2025 Aug 8;91(9):e00600-25. doi: 10.1128/aem.00600-25 (PMC12442349; doi:10.1128/aem.00600-25)
Supplement: Table S4 — Summary of PacBio HiFi reads and assembly statistics for Bradyrhizobium strains. [file aem.00600-25-s0002.xlsx]

## Sheet: Table S4_PacBio reads
Table S4: Summary of PacBio HiFi reads and assembly statistics for Bradyrhizobium strains.
No.	Accession numbers	Strains	≥Q20 Reads	≥Q20 Yield (bp)	≥Q20 Read Length (mean, bp)	HiFi Read Length (median, bp)	HiFi Read Length N50 (bp)	≥Q20 Read Quality (median)	Contig⇵	Length	Circular⇵	Coverage⇵	Assembly
1	CP193982	Bradryrhizobium sp. PMVTL-01	6587	130190210	19764	12025	36412	Q23	-	8506302	yes	67	SMRTLink v13.1 -> circlator v.1.5.5
2	CP182474	Bradryrhizobium sp. SPXBL-02	120647	2158062929	17887	17047	18544	Q33	ctg.s1/p/c/000000/0	8215472	yes	263	SMRTLink v13.1 -> circlator v.1.5.5
3	CP182473	Bradryrhizobium sp. SPXBL-03	75590	1457784918	19285	18562	19966	Q32	ctg.s1/p/c/000000/0	8656962	yes	169	SMRTLink v13.1 -> circlator v.1.5.5
4	CP182472	Bradryrhizobium sp. SPXBL-04	111453	2038343098	18288	17537	18926	Q33	ctg.s1/p/c/000000/0	8665842	yes	235	SMRTLink v13.1 -> circlator v.1.5.5
5	CP182469	Bradryrhizobium sp. SMVTL-02	106626	1845941555	17312	16402	17871	Q33	ctg.s1/p/c/000000/0	8401813	yes	209	SMRTLink v13.1 -> circlator v.1.5.5
6	CP182471	Bradryrhizobium sp. BLXBL-01	102107	1887992596	18490	17784	19016	Q33	ctg.s1/p/l/000000/0	8248309	yes	228	SMRTLink v13.1 -> circlator v.1.5.5
7	CP182470	Bradryrhizobium sp. BLXBL-03	125029	2332560736	18656	17918	19444	Q33	ctg.s1/p/c/000000/0	8443835	yes	258	SMRTLink v13.1 -> circlator v.1.5.5
