# Supplementary material for: Diversity of bradyrhizobial T3SS systems and their roles in symbiosis with peanut (Arachis hypogaea) and Vigna species (V. radiata and V. mungo)
Source: Appl Environ Microbiol. 2025 Aug 8;91(9):e00600-25. doi: 10.1128/aem.00600-25 (PMC12442349; doi:10.1128/aem.00600-25)
Supplement: Table S5 — Summary of predicted Type III effectors (T3Es) in Bradyrhizobium sp. [file aem.00600-25-s0003.xlsx]

## Sheet: Table S5.1_Chr_PMVTL-01
Table S5.1: Summary of predicted Type III effectors (T3Es) in Bradyrhizobium sp. PMVTL-01.
Putative effector content	Gene ID	Upstream tts box	Effectidor score	% Blast P (MaGe)	Similarities TrEMBL (Blast P)	Organism	IP id	IP name	IP type	GO	GO term	Protein sequence
NopM1	LOCUS_22520		0.455	88.3	Type III secretion system effector E3 ubiquitin ligase (YopM/NopM family)	B. sacchari	PF14496	NEL	Domain	GO:0016567/GO:0004842	Protein ubiquitination/Ubiquitin-protein transferase activity	MTGFAANSGHSTHAAAEQDEALENWAAEPHVGPLEDRDEAARRVNALGEDGILNLESLSLTSLPRLPSEIVVLDVPLNRLTNLPDELPASLQRLDVSGNQLSSLPALPSGLRGLEVTSNRLASLPAVLPAGLQFLGANYNRLLNLPEPLPASLQFLHVSHNQLTSLPVALPAMLEFLDVSQNQLTDLPPALPASLAFLDVSQNHLTSLPEDLLTGFGAAATIVLTDNPLSEQVLTNLSTVLSAEGFVGPTVHLSRDVESEASETDDEQDDALAETVAEWLKANPQEGDGEVLAAWQNFAEEPGAREYGLFLGKLFDSVNAGNEGFRQSVANDLRQAAKNPQLRAQYFQLAWDANQTCEDRRTLTWNGMQTARLIAEVENGVYDNKARLPDLVDLGRVMF…
NopM2	LOCUS_22240	GTCAGCTTCCCGAAAGCTAAGCCTCGTA	0.455	93.1	Type III secretion system effector E3 ubiquitin ligase (YopM/NopM family)	Bradyrhizobium sp. cir1	PF14496	NEL	Domain	GO:0016567/GO:0004842	Protein ubiquitination/Ubiquitin-protein transferase activity	MDTWAGEEGQTEGEDRQEAVRRIRAWAEAGDVYAGLELHDLGLTTLPAALPPGLQSLNVSENELVRLPDTLPSGLRTLSASNNRLTGLPDTLPTGLQSLVISSNQLTGLPETLPESLSRLAVCSNRLTSLPDNLPAGLQDLDVRGNLLTRLPNTLPSGLQSLALGSNRVTSLPDTLPPELEELEADGNRLTSLPDTLPAELLLLFARDNRLNSLPETLPTELQRLHVSGNSLSNLPENLPTELQMLEARNNQLTSLPETLLTRLGSGCMVYVEDNALPEQVRTNLAAALNAPSYAGPRVFFSMGEGTMVEQERPLADAAADWLKGEPEAIAAWQNFAHEDGAPEYARFLDKLQKTVNYDNPEFREAVAEDLRQAAIRPELRRQFFELAYGASETCQDRV…
NopM3	LOCUS_22530		0.933	90.7	Type III secretion system effector E3 ubiquitin ligase	Bradyrhizobium sp. RP6	PF14496	NEL	Domain	GO:0016567/GO:0004842	Protein ubiquitination/Ubiquitin-protein transferase activity	MMDTGQAQRSAGSAPDTFEEAERESYLGGFNRALANLVEGLTGYRTPASARARILDDWVAEEGQGEAENRRHGRSRIMAAENMRSHSVDVSSLSLTALPDALAPRLLNLRAMHNELGSLPASLPPGLHELFISHNRLTSLPDVLPASLYRLEVSDNRLTSLPDSLPAELGILNANNNRLSRLPEALPSSLISLTVSGNQLTELPESLPGDLVELDVSSNQLANLPETLPSWLQSIDVSGNRLTSLPEDLLPGSLSRPLLNVESGNNPFPDEVRAHLAAPHLGQLPLYEAAAHWLGDDPTALAEWQHFADEPGAQAYARFLDRLRGTVNYGSDEFRRAVADDLRQAATNPRLREQFFTQASEANASCEDRVTLHWNGMRTARLNADVEEGVYDDRLAELI…
NopP1	LOCUS_15910		0.918	79.8	Type III effector protein NopP	B. vignae	Unknown	Unknown	Unknown	Unknown	Unknown	MYDRIVGSSSQFTSGNQTDDSSEAGDSPRFAQAIAGMGPAESSSEPAASYSLVSEPPIREIDQGTFNRGVERFLRDDIRQIAEHPEEYSDFVSKKAERAAMVAVGYLGTYYDPSKPARFYAYQLGDEIVGLMRAGGPARIKGDQFQQQFGRDHVTSVVDLRVTHPLVENAGDILLEHQLREDGDHPLILSRPALPGMEPRLAEMGFVHMGRNYWVLDPHQHPDVWTKNENEPWQRADKPTKYLSKAGGTDVGPQRSYDTDSSDDDGIETYLLERTFRGLHME
NopP2	LOCUS_15590	GTCAGGTTTTGGTAAGTCAGGCTCCCTA		89.5	Type III effector protein NopP	B. zhanjiangense	Unknown	Unknown	Unknown	Unknown	Unknown	MYNRINGSSHCQSSDFADTDEQMDADIFANAFANMSLADSGSSGSSSSTTRPYSLTSTPPIIELNRQSFREAAEAFHGDEIMKIANNPQEYSDFVSGKARRTAEVAKDYGRTRDSENAQYFSYQLGNKSVGLLRTEGGDSMTEFDVKRWKKLFPGRHGTTSTVDLQVVHPLVENAGDILLEHQLRLDGKQPLLNLRPANSEARARAAKMGFVEVDADNMVLDPEKSDKWVRNSGGEWQRKGTTALYLRKDDDSEGCNTEIPASRSTYDYEDDFM
NopT	2,499,254 - 2,500,108	GTCAGCTCTTCGTCAGTTTGCCGCGATA	0.904	74.6	YopT-type cysteine protease domain-containing protein	Bradyrhizobium sp. RP6	PF03543	Peptidase_C58	Family	GO:0004197	Cysteine-type endopeptidase activity	MYNRVDGEYTRRDQAEELSRPADSSEFAQTLTEVARRESLPSDESVDRMGLCFSKPHTSDAIDSSPSTSRHSTSSLSSSSELSSGASPVRDLFDYRTAELSEANDSGICVGLVAEWLLSLPSSSSSRSSPSSRMRALLPGTENHSSAARRQGQYEQVFTLLKEDGAEGSHNLQAKSTMLRDAGLEPSGEQTGYRFGTSSRIAKIVKEVTQDASRYWVRLNFVGGGGHSIATATLNGTTTLFDPNYGEFSVASNRVGGLFKSLAERYSSSPNNLDISTVVTQRIT
NopE	LOCUS_16280	GTCAGCTTTTCGACAGGTATTCGGGCTA	0.916	95.9	Type III effector protein NopE1	Bradyrhizobium sp. RP6	PF0748	DUF1521	Family	Unknown	Unknown	MQYLPVAGLPVVGAPDSMNGVLPEGAVVTPAFNALLGQYAPASYQYLPVASPALVSSVVGSVVPVAVTPAVVTTQAYMMAPPPPTMLMSQLNQNSEPAVDPVWTHEVKDGKATINLGDKYTITADEKDGTWTVRNNQTGHVTVIHGDPHVDADGDGKDDFDFKKDMTFQLDDGTKITVNNVDYGNGEAISSKLTITNGHNAMVVEGLGDDKDGKNNLRVTQSNAGMTLDELTSDGAQTIHESGQGWVDGAGRAVNQASIDAGEQGRGPGNYQYASAAPASTVPVFFVPPPPPPLAMVPVAAAQVPTQSSQSAPVWSHEVRDGRAEIKLGEKYSMLVDEHDGTVLIRNNQTGKITSIKGDPHVDADGDGKIDFDFKKNMTFQLDDGTKITVDTVDIGNGK…
NopL1	LOCUS_17000		0.558928	50.7	Nodulation outer protein L	Bradyrhizobium sp. CCBAU 21365	Unknown	Unknown	Unknown	Unknown	Unknown	MDPFNSINPFDRDFAAYNPAVTQPQQQQAEFEPYLDEVPQLDTAALAGVPVSAEGHDQDPLRGIMGEALASSLNPTARTKHRTPEKPFVTSTGAITN
NopL2	LOCUS_16990		0.929503	82.6	Nodulation outer protein L	Bradyrhizobium sp. LCT4	Unknown	Unknown	Unknown	Unknown	Unknown	MEACEEAEDPKPAGTDTIERQLSEPGNSMPRVLMESAGAPSPFGPAVDSPLVLPEEDYDQDELWATVQDAGPSSSLEPTAGHRQTLNLGAVVSHFNFRQGYQHASAALDGSAIPPSQDSRPNSFIVYK
NopAB	LOCUS_16640	GTCAGCTTCTCGAAAGCCGGCCTCTTTA		92.7	Type III effector NopAB	B. sacchari	Unknown	Unknown	Unknown	Unknown	Unknown	MDPNSINNARSPESPTAHVWTQEDHDLFSQIMNEAGPSSSAAREEAVDVSFAAPQRFSHGSQIAPDSMVDRLFHRGLLPDSDQPTMTYEIRGHRYTAGLDESNRVLLVHNPADDQVVRAGQAGVPDFGAFFMENRRYGTPLPQQWASTALMDKLREEGFMPTANHPTRILLDGRAYEAELADGGFVKLTRV
NopAH	1,718,296 - 1,718,514		0.674767	75	Type III effector NopAH	B. ottawaense/B. japonicum	PF03543	Peptidase_C58	Family	GO:0004197	Cysteine-type endopeptidase activity	VVEISRSSFEDKLAGFYGGEIEDIAAKPQRYSRWISKRLNAQRTWRFASARSLFRRKHVFSAISSGIRASGY
NopAR	LOCUS_16450		0.922	76	Type III effector NopAR	Bradyrhizobium sp. WBAH33	Unknown	Unknown	Unknown	Unknown	Unknown	MDRLNTSEEFSASDATVEQPEQPNAAFEQYLAGVREAGPVYKHAELYDVTEEDDRLIQAASRAALDRGQPPSEKTVEIYDRRLRKLAEELKQYGQSFAGLDDDTLLAYGKKLLPNDKVIAPALSMVSRYREPDANARPVSTHYRPTREDESLIREAAEAGFSRQIRKGTAESYASALRKLAVALRPLSIAKLSDDALLGHADRLFPKDNLLIVALNGLRDYRAITLQHNLGGEGGSSSHAIQPSTPLPMPADEQPMGKVADRRGSLPLGFNNPQLWHAVGLAVHSPIESVAQDVLFDAADGENLLPATMLGPTISSMPHSPVQSVAQEGLFDAADHENFLSGATSDAPVSWPTMSSTIHSPVQSVPQHALFDAADRENLMPAPTFDALLPWPMMSSNIP…
ULP familly	LOCUS_17670		0.472	67.7	Ubiquitin-like protease family profile domain-containing protein	B. vignae	PS50600	ULP_PROTEASE	Domain	GO:0006508/GO:0008234	Proteolysis/Cysteine-type peptidase activity	MDFAKRSRPSEADLELIEEFKTALVSANRPTKTIKNHETALRWFSEFLQSKGVILKDLLGNPDLLAAYKAEFTKQASANSSSRVGGALDALQHFHARNSLSAPDWVGRQYEPMYPSDELMIGQFVKNVQDYRIEPDGTRGRGTGKVPTRTITSNVQPLTTFAQWLRAHNKGPLADYAFNEPSRLAAMVDEYVNAGGDEDDKLSVALSHLRRIGANELEAVGAGPRLMGRETLGAYQQDRTAIDGFLTHAMSSFASKVASQMATNLRGFSDWLQREGKLGIMDRIDGDVEQQSSLNADYAAFRKATKRTAPLNSFREYLGLEPQFRFRPHDDDASLIQGFADEMLRNPDSKRTSLTKVATAQRGLSHWLRQQGKESIASRINGNEEQQRSLAADLQAFIE…
NodN	LOCUS_51090		0.874	98.7	Acyl dehydratase	B. huanghuaihaiense	PF01575	MaoC_dehydratas	Domain	Unknown	Unknown	MNEVWKKPPIALEAYQAMVGKEIGVSSWHLIDQPRIDTYADVIEDHQFIHVDPERAKKETAFGTTIAHGFLTMSLLSIMSYEVMPVIAGTTMGVNYGFDKLRFISPVRSGKRVRGRFVLAEAKLRKPNELQSRTNVTVEIEGEDKPALVADWLGLIYFA
PanB	LOCUS_23230		0.924	97.9	3-methyl-2-oxobutanoate hydroxymethyltransferase	Bradyrhizobium sp. cir1	PF02548	Pantoate_transf	Family	GO:0015940/GO:0003864	Pantothenate biosynthetic process/3-methyl-2-oxobutanoate hydroxymethyltransferase activity	MGSGSNMSQNSEQPLERVTVPALQEWKDKGRRVVMTTAYDAVAARIADPIVDIILVGDSVGNVCLGFDNTLPVSVAMMNHHLEAVARTRPHALLVADMPFLSFHVGSEDTIRNAGGFLQRGADAVKLEGGAKRIEMVRALVDCEIPVMGHLGLTPQSVNVMGGFKVQGRTSDTALRLLDDAHRLQEAGCFALVLEGIPAELAARATEFLTIPTIGIGAGPDCSGQVLVFHDVLGLTEGHRPKFVRAYTNGFQLFQEALSRWAADIRKGAFPGSEECYRLPDQLRHAVANWVPSNSNSR
Unknown35	LOCUS_16580		0.788764	84.9	Partial sequence of E3 ubiquitin--protein ligase	Bradyrhizobium sp. WBAH33	PF14496	NEL	Domain	GO:0016567/GO:0004842	Protein ubiquitination/Ubiquitin-protein transferase activity	MFRLEAPDGIARQTVNVLRHSRPVDETEVYLAYQTQSRDPLQLLHVAPDMRFLTVSGVTRDDVERAMVTVRQQETIGFADYLATRWQPWETVLRRIAPEEHAAMDDRLIDAMGEEFQIRLNQRLAEAGLAGDADAERIIGPQIVNEIAREIKSEVMHRVLRAHGIEP
Unknown36	LOCUS_14950	GTCAGCTTACCGACAGGTAAGTGCTTCA		69.2	Partial sequence of Leucine-rich repeat (LRR) protein	B. sacchari	PF00560	LRR_1	Repeat	GO:0005515	Protein binding	MDPFEAGQILRADGISSNEQKGAGAEILPDSLQYLELSDNQLTSLPEGFPAMLHTFAVRGNQLTSLPEALPPGLVLLLANHSQLTSLPENLLTHLSTGAELDVSGDPLPEQVLTNLHTGSIS
Unknown37	LOCUS_16300	GTCAGCTTTTCGAAAGCTAGAGTCCCCA		79.7	Uncharacterized protein	B. sacchari	Unknown	Unknown	Unknown	Unknown	Unknown	MDFDAVAPANTSPEPDTARAATDATEFERQLRGTETPALAQGVAHPVRQGEAYSPYLDAGHPYSPYFETGHLYPPYPDLAHPHSAGSGWQDSLYAAPAAVAAPEPDNGSRHLSPQIIAQAIEEHPGFDQDLIWQALDAGPSEAEPHQSEPQAGTSHAGPSRTAPFQGEPAHAGLSHAQPLQAAPSRAGSSAAPPELSAFRMWDGHLAKDYWVFTPQTATGAQIDMLERSGVKPSQDRPTTIFTILGVPHTAEWREEDFIRLAPSLDPTLWPEEGEQEQPDEAEDPPIG
Unknown38	LOCUS_16530	GTCAGCTGTTCGACAGCTAAGCCTTCTA		87.7	Uncharacterized protein	B. zhanjiangense	Unknown	Unknown	Unknown	Unknown	Unknown	MGPFDNVNPSEAGVHYLEPQQEEAAQADFEHQLRESQPILAASASPGPGSSRTVTDGNKRAQAISKNERCAAASFVRARAQLAATLTCANIAELRREIELAAQRSAQWSRAIGSSADRVDSSRVYDDVVASSYVELERFQDHASHCKPHALDRQSAMAHLRSMAALRYDEAPWNIWGGQRLDLGRAAAEHMRGDTSSSPFVSLSEEASQLLLSPDDDNEFGAKVIAETANELHTYTVPRVATWTAEEIVSILEDGTENDEPNLAWVSDTPTEEREVLFLGGNLDDYRVASASNPYRKSGARG
Unknown39	LOCUS_16680	GTCAGCTTGTCGACAGCTGGTCCTGATA	0.933	79.7	Uncharacterized protein	Bradyrhizobium sp. LCT2	Unknown	Unknown	Unknown	Unknown	Unknown	MSEAILASSLNQGVRDHHGHPGEAVRQFNWSGGYQQAPYELTWSAPVSSREVLMGADYAGELRPAKRQRTPSHTEGDAIGGQVSEPGSSVVRELMEDVGAPFQASGPAVLSAEDFDQDLLWAMVGNAGPSSSLEPNEGHHQAPLESVVRPFNFRQGDQHASAALDLNNAPPSQDSRPNSFIVHNDRYTALFVPAAAIRRSTPFNPPGAAIPLGSRRENVPQPSTQPANRASPALLGRSMEHAAPASSRAERTAPAPREIYAASFAVPENFSHGTQPAPDTMRSKLGRWGLLPNEAQPVKEYDIRGERYTALLGPGGPNDVRLIHHPRR
Unknown40	LOCUS_16980		0.653123	92	Uncharacterized protein	Bradyrhizobium sp. LCT3	Unknown	Unknown	Unknown	Unknown	Unknown	MEQAAPASSRAERTSPAAREVYAASFAVPRNFSNGTQPASHTMVSMLGRWGLLPDEAQPVKQYDIRGELYTAVQGPGGPNDVRLIHHP
Unknown41	LOCUS_22540	GTCAGCTTTCCGAAAGGTTGCGGCTACA		83.2	Uncharacterized protein	B. yuanmingense	Unknown	Unknown	Unknown	Unknown	Unknown	MDPVDPFFDSGAWMREYAALQGRTAQRGDNLSEHGDFERQLENLHLDPSDESKSSSPDRAPKADGRAVGREDFGGSMRVPPPSAFRESALGDRRRSVDIPGFPPLASAQVPQSSLRDDLFSSARYGFPYADSTASAKSGKSGGLWSRFKSGVGKAFGGSSSEKSSRDAGQADALSTNLRIDYARQPGRTRGAPVPEADEVLIKDFRNKAAGNLTDGTIKNAAADLRHLSVRLSTAGRPSIADRIRRELENAQQDNPQVENEQLEAELDQDVDTYAKDRSTRIKAALKKLREVGAGNALTPDLRRLAPHGADATLIGMWAAAEKATHRIDPKTIDRQARRMSRLSEWLQTNNRPPMAGRLSTPALVRDVEEYRRETKDKKINADLVKLGQYEQILEANRA…
Unknown42	1,740,802 - 1,741,110		0.643079	83	Uncharacterized protein	B. sacchari	Unknown	Unknown	Unknown	Unknown	Unknown	VVLSVQGVDMDGFNSTSSPHAPQVRRNQPSPSLSLYVPPSWQHGDQWAPEEVKLRMDLHKLLPSVSEPKKCLTLGDVNYTASIGPPGSEHEIFLRRTELAAD
Polygalacturonase	LOCUS_22500	GTCAGCTTCTCGAAAGCTTTCCCGAATA	0.909	95.8	Glycosidase, Hydrolase, Signal	B. zhanjiangense	PF00295	Glyco_hydro_28	Repeat	GO:0004650/GO:0005975	Polygalacturonase activity/Carbohydrate metabolic process	MVVCPAAKAQDRRTIAEPIAPDTVCDRPVPSGKNDTVSLQDSIQHCPDGAAVYLGRGEFHSGPLEMKSGVTLWVGRGATLIAIPEPAAYDKGLGQCGRIAEKGDGCRPFISFSKTRGGGIYGEGIIDGQGGAMMGGGAETWWQLARRAQAQGGNQNAPRLIQVDHAQDITFSGVTLRNAANFHVAMNRVEGATFWGITIDSPADARNTDGIDLGASQDVTITHSLIRTGDDNVAIKAGDNGSSSHISIIDNYFGWGHGMSIGSEVNSGARDILVRNLTLDGTTSGLRIKSDVSRGGVVEGVTYEYVCLRGNRWPLAFDTKYDPRAQGTRIPVYRQIVLRHVHGDTGVLLMRGVDERHALDVTLEDVRFANSATWQLEHAKVTANHSDVWPPLPGRATQP…
Glycosyl hydrolase	LOCUS_15010	GTCAGCTTCTCGAAAGCCAACCGTCCTA	0.903	90.3	Hydrolase	B. yuanmingense	PF00295	Glyco_hydro_28	Repeat	GO:0004650/GO:0005975	Polygalacturonase activity/Carbohydrate metabolic process	MDSNRINGAGLPESPTGYARSQEDHELFRQAVNDVGRPLAAVPAKPPIWSSSAPYGNFAREGYSWNNDVWGSGAGPQTISVYGPNRWSVWSNQPRTGGIKSYPHEAVHIGKPLSAINTLSSTFNQDVPNSGAWDTAYDIWDSSNQHEIMIWTNYTGNSDGSGNVKPISYHYRQDPSGAAIPVYTNVEVGGTTWNVFQGNNGHNVISLVPTSKSNSGTVDIKGILEWIKSKGYFGDINVGSVQYGVEITSSPGGMDFKFNNWTVTSK
L,D-transpeptidase	LOCUS_73490	GTCAGTTTGTCGTGAGTTGTCCCGGGTA		94.1	Murein L,D-transpeptidase YcbB/YkuD	B. huanghuaihaiense	PF03734	YkuD	Domain	GO:0016740	Transferase activity	MRNCLNHRAGFDRVLMTVAATFLTVSAGSALAQDQARSSAAELAIEAAIPRPEPANVPPPTASDIKLDTTATVQDPAKETIKEPAKADTAPAPDKVETKPSDLATTPAPEAPMSETAKSEPAKTEPAKTEPAAPAAATAPAAEPVKAASNVPAADQPVADKLRDIIGAKTSRHFDRKNERAAIEKFYGTRDFAPVWTQGGRLTAAAKGVIARLKDAASDGLNPADYPVPEFAAATTPDALADAELKLTASIFDYARHAQSGRMHWSQVSADILYPEHPVDPNEVLAKVTTAADASAALDSYNPPHKLYKELKAKLAELRGHGSGPVIEIADGPALKYTPAGKKQAEIVVDDPRVPQLRAKLGITENASDTRYDAAVAEAVRKFQSGIEMKPTGILDDKT…

## Sheet: Table S5.2_Chr_SPXBL-02
Table S5.2: Summary of predicted Type III effectors (T3Es) in Bradyrhizobium sp. SPXBL-02.
Putative effector content	Gene ID	Upstream tts box	Effectidor score	% Blast P (MaGe)	Similarities TrEMBL (Blast P)	Organism	IP id	IP name	IP type	GO	GO Term	Protein sequence
NopP1	LOCUS_15380	GTCAGCTTCTCGTCAGAGAATCTGACTA	0.915	86.4	Type III effector protein NopP	B. brasilense	Unknown	Unknown	Unknown	Unknown	Unknown	MEISSTSFQGLLEDYYGDEVGRIAANPQQYSRSVALKAERAADVAYNHGRKAGSGDARHFSYQLGNKSVGLLRTEGGATASDLFEEEEARARWQEQFPGRSDITSTIDFRVTHPLVDNAGDILLEHQLRLDGDEPLVLSHPVNPEAKARAAALGFVEISNSLMVLDPTRHPDKWGKNSHGEWQRENKPRLYLKAEESEGRATQRSEGAQNTAPDWEDDDFM
NopP2	LOCUS_15880		0.915	94.5	Type III effector protein NopP	B. yuanmingense	Unknown	Unknown	Unknown	Unknown	Unknown	MYGRIVGSSSQSTSATQGDESKHSDDEGFAERLAGMAPDAGPSSSQAATRPYSVSSQAPIEEIDIDKFGEEVKAFYGEDIKYIAERPLEYSDFISTKAQRAANVARTYGHTDEDTDQARYYAYRLGDKTVGLLRTEGKLRVGGRRFSAQFPGRNEVTSQVDLRVTHPLVENAGDILLEHQLRQDGEQALIMSKPALPGIESRLAQMGFVPVSDKNHWVLDPHQHPDKWTHNDEGKWQRVGKPEGYLAAESSGAQANIKRASSEASDETESSGDDTSWYFERLNLGPGSAAE
NopP3	LOCUS_15480		0.857	92.9	Type III effector protein NopP	Bradyrhizobium sp. WBAH33	Unknown	Unknown	Unknown	Unknown	Unknown	MEGGDSMTNFEVENWQKLFPGRSGTTATVDLQVIHPLVENAGDILLEHQLGIAGERPLLNLRPANPEARARAAKMGFVEIDADNMILDPVKSDKWVRNGDGKWQREGTVSRYLRKADDSQDRKIEVPASATTYDYEDDFM
NopT	LOCUS_20810		0.992	85.6	Peptidase C58	Bradyrhizobium sp. WBAH34	PF03543	Peptidase_C58	Family	GO:0004197	Cysteine-type endopeptidase activity	MRALLPDTEKHRSAGSRQEQYEKLKAQLKNDGAEGSRDLQARSTTLRNADLQPSAEETRYRFDTSSCIDRIVKEITKDESMYLVRMRFAAGGAHIIATVTSNGATTLFDPNYGEFDVPSDRVGGLFKSLAERYRSPPNNLDILTVATQRMT
NopAB1	LOCUS_16650	GTCAGCTTCCCGAAAGCCAGCATCTTTA	1	95.3	Type III effector NopAB	Bradyrhizobium sp. WBAH33	Unknown	Unknown	Unknown	Unknown	Unknown	MDPNPIDNARSPESPTAHVWTQEDRDLFSQIMNEAGPSSSAAPEEAVDVSFAVPQRFSHGSQIAPDAMVERLFHHGLLPDADQRTMTYEILGHRYTAGLDESNRVRLVLNPAEDQVVGAGRAGVPDFGAFFSENRRFGTPLPQQWATPALMDKLRQEGFMPTAENSTTILLNGRAYKAELTEGGFVRLTREPTRL
NopAB2	LOCUS_21820		1	87.7	Type III effector NopAB	B. brasilense	Unknown	Unknown	Unknown	Unknown	Unknown	MTEVVTNLTKEQADRAYILEFSWKENYMDMNPINGAGSHGSPGLEELNQEDQDLLRQILSETGPSSSAAPEEVVYDVSHAAPREFRHRSEARPMPDRMIDRLSHLGLVPDAEQPTMTYDIRGHQYTAAFDPSGHVRLIHNPPEAQALGAGQAGVPDFGAFFIEARDHGAVVPDQWAPLALIEKLRDEGLMPSANHPTSIFLNGKPYNAELAEGGFVRLTRRQQ
NodN	LOCUS_44650		1	99.4	Nodulation protein NodN	Bradyrhizobium sp. WBAH33	PF01575	MaoC_dehydratas	Domain	Unknown	Unknown	MNEVWKKPPVTLEAYQAMVGKEIGVSSWHLIDQPRIDTYADVIEDRQFIHVDPERAKKETAFGTTIAHGFLTMSLLSIMSYEVMPVIAGTTMGVNYGFDKLRFISPVRSGKRVRGRFVLAEAKLRKPNELQSRTNVTVEIEGEDKPALVAEWLGLIYFE
PanB	LOCUS_15350		1	96.5	3-methyl-2-oxobutanoate hydroxymethyltransferase	Bradyrhizobium sp. RP6	PF02548	Pantoate_transf	Family	GO:0015940/GO:0003864	Pantothenate biosynthetic process/3-methyl-2-oxobutanoate hydroxymethyltransferase activity	MSHVSEQPIDRITIPMLQRWKQDSRRLVMTTAYDAVAARIADPSVDIILVGDSVGNVCLGFENTLPVSVAMMNHHLEAVVRSKPRALVVADMPFLSFHVSVEETIRNAGGFLQRGAAAVKLEGGGKRIEMVRALVDCEIPVMGHLGLMPQSVNVMGGFKVQGRKADQALRLLDDAHRLQEAGCFALVLEGIPAELAARATKSLTIPTIGIGAGPDCSGQVLVFHDVLGLTGGHRPKFVRAYAEGFQYLHDALSRWAADVRGGAFPGPQESYRLPEGVGEAIATWAPSNPA
Unknown26	LOCUS_16810	GTCAGCTTGTCGACAGCTGGTTCTAATA	1	83	Uncharacterized protein	B. zhanjiangense	Unknown	Unknown	Unknown	Unknown	Unknown	MDPFNRINPFDRDQAAVSQPQQQQAEFEPYLDEVPQLDSPAVPELPSSSDRYYLPLSEEERRLIEALELGHQGAHGPHPEDAVTRHLGDTAAQHSAPREAWTWPIELPAEGHDQDPLRGMMDEPILTLSLPTARDHQGPDRGKAVLQFNWSDGYQPARNELTGSASSSSHAALMGEDYTGELNPAKRQRTLSHTEGDAIGRQLSVPGSSVVRELMEDAVAPFQASGRLVVPAEGYDQDLLSAMVGNAGPSWSLEPTEGYRQALDSESDVLPFSFRQGGQHASAAFGRSNVPPSQDSRPNSFIVHNDRYTALFVPAATMRRSTPLNPPGAAIALGFRPENVPQPSAQPANQASSSRLGRSMGQAAPASSSRGVGTPPAAREFYAASFAVPEDFSHGTQKA…
Unknown27	LOCUS_20470		1	90.5	Uncharacterized protein	B. yuanmingense	Unknown	Unknown	Unknown	Unknown	Unknown	MDPVDPFFNSGAWMREYAALQERTAQRGDNQRDPGGFERRLEDLSLDPSDESNSSSPNRAPAGGGRAVRREDFGGSMRVPTDFAFREGALDDTRRSVDIPSFQPPALAQVPQSSLRDDLFSSARYSFPDAESNASTKSAKSGGLWSLFKSGIGKAFGRSSSEKFSRDAGQGDAVSTNLRIDYARQPGRTRGGPVPEEDEALIKDFRNKAAGNLTDGTIKNAAADLRHLSVRLSANGRPSIADRIGRERENAQLENPSVENHQLEAELDEDVDTYAKDRGTRIKAALKKLREVGAGNALAADLRRLAPHRADATLIGMWAAAEKATHRIEPETIDRQARRMYRLSEWLQTHDRPPIAGRLSTSALDLDVEKYRSETKDSKIKPDLVRLSRYEQIMEANRR…
Unknown28	LOCUS_16440		1	84.3	Uncharacterized protein	Bradyrhizobium sp. RP6	Unknown	Unknown	Unknown	Unknown	Unknown	MMIQGAAAQTTLEQTFAAAGDVFNAALSVPEDFSHGTQGAPNMIHTLRRWGLLPDAAQRVKTYDIRGERYIAVLGPGGLNDVQLVHLRSPAVGDTFDVSFAVPENFSHRTQLAPDIMLSTLGDWDFLPVAEHPIMNYQIGGERYTAILGPEGPKDVQLIHHPRPALPGETTPAARRTSSDIYGGLAPGFDSPAPFEWREDPPSAPAPNLPLPSAAPASAHQPSRQVPERGELLGDDWTHGPQEASPAVIDTLQMLGLLPSQDVPMTVFLIHGQHYTAESLAGGGVLLFHRP
Unknown29	LOCUS_16300	GTCAGCTTCTTGCAAGCTGTCCCTGCTA		87.9	Uncharacterized protein	B. japonicum 110spc4 / USDA 122	Unknown	Unknown	Unknown	Unknown	Unknown	MDTGAADIAATAPEAGANTDNAANGGENSPAALLQRAFEKALVAVATQVISDSQSDMDDAMSELDDG
Unknown30	LOCUS_16160	GTCAGCTTATCGACAGCTAACTTTCGTA	1	93.1	Partial sequence of E3 ubiquitin--protein ligase	Bradyrhizobium sp. WBAH33	SM00364	LRR_bac_2	Domain	Unknown	Unknown	MNAEQLGAGAPSATSDSESSEPGSAAASQWGEALRDMHGSAAEEAARPELLADWAAEDGQGQHEDRQQAVSRTRAWRGTGDLNELLDLSSLSLTALSAPILAGVRRLNVDNNQLASLPERLPETLQELDARGNRLTHLPRLPAGLQRLNVEHNQLADLPEPLPAELEWLSASHNRLTSLPETVPHQLIWFGASDNLLTSVPETLLTHLGRESSVNLENNPLADWVQAGLATAMHAGHYAGPQVFFSTTPGAVEVQPRSLQEVAADWLEGEPTAMSTWQHFAHEAGAADYARFLDRPGHRELPS
Unknown31	LOCUS_16170		1	95.2	Partial sequence of E3 ubiquitin--protein ligase	Bradyrhizobium sp. WBAH33	PF14496	NEL	Domain	GO:0016567/GO:0004842	Protein ubiquitination/Ubiquitin-protein transferase activity	MHASSTGRGTVNYHHEAFRQAVAEDLRQAAVRPRLREQYFELASGASESCEDRITLVWNGMQTARLNADVEDGVYDGRLGELLQNGRVMFRLEALDGIARERGNSLRRADPDTDVDEIEVYLAYQTRLRDALELRHTAPDMRFMNVSHVTEGDVARAEVLVRQQEAAEFPDYLAARWQPWESVVRRIAPQDYADMQERLVDAMGVPFETRLVERLAEHGLTGDADAERVLGAHIRDEIAREIKGAVMHQVLGKLGLKL
Unknown32	LOCUS_20450		1	90.2	Partial sequence of Type III secretion system effector, E3 ubiquitin ligase YopM/NopM family	B. yuanmingense	PF14496	NEL	Domain	GO:0016567/GO:0004842	Protein ubiquitination/Ubiquitin-protein transferase activity	MQTARLIAEVENGLYDNKAGLADLVELGRVMFRIDALEAIARDKAHSLASIDNIEGIDAVEVFLAYQNKLRERLGLQHVAPDMRFFEISGVTGSDVDKAETSVRDREAAKFSDYLAMDWQPWDDAIRRIAPEEHAKTQDQLIGAMGKEFDRRIEQQLTDQGLTGAEAGPVEDAKRVLGAAVRKEIAREIKGALRDKVLNEHGLAP
Unknown33	LOCUS_16280	GTCAGCTTTTCGAAAGCTAGCGCCCCTA	0.999	92.1	Uncharacterized protein	Bradyrhizobium sp. WBAH33	Unknown	Unknown	Unknown	Unknown	Unknown	MIGEMIGSAAGGYLGGPAGAAIGSALGGTVDKVFDKVVHTLVPDEGSHDKPVDHKDAGDKSEVQPKSDTLSKSPELNLGLSTLGGTPMLLSIPAIVSPAQNS
Unknown34	LOCUS_16490		1	88.6	Uncharacterized protein	B. zhanjiangense	Unknown	Unknown	Unknown	Unknown	Unknown	MNVDPGNAADTPFEAHNSLQEPRRVHGPQDELNTQISAPAHGSDDQESFEQHLNDLNLDDVDSLYPASASLPLAANSAIARSSSAPGEEASEIDRYPAPSFVSARAQLAATLMGATLQELKNEIVFAEKQSARWAPAGDNGVDRDRIYDNIADSTYLTLHRFQNQNSDCKPRTEATTSAISHVRNTARDHSSIGHPLERYPLDLARQAGWHMRGKTASPFVSLVEDPSKLSVSRDHWARAIANEVNTLHTYVVPKPAVWTPDDVLSSIGLGMNVEDKDNIDADMDLMCSLGRAPTRETERLFLGGNLESYRVASEDNPFKRETGQ
Amidohydrolase	LOCUS_10740	GTCAGAATGAGGTGCTAAGCTCCGGGTA		98.6	Amidohydrolase	Bradyrhizobium sp. WBAH33	PF04909	Amidohydro_2	Domain	GO:0016787	Hydrolase activity	MAASGVPANTSGLFVDPREDWLALHREEIIDPLRPIVDPHHHLWNRGHRYLIEEMAADIASGHNVIATVYVDCRSMYRAHGPEAFRPVGEVEFANGVAAMSASGGYGKAAICAGIVSHANLLLGDAAKGVLEAEIAAGNGRFRGIRHSSAWDEDPVVAGMYANRPKGLLQDPTFRKGFACLAPLKLSIDAWLFHPQIGELTALAHAFPDTRIVLDHCGGPVGTGRFAGRREEVFAQWRASIREIARCENVVVKLGGLAMCLLGYDFHLRERPPTSEQLATAWRPYVETCIEAFGPKRAMFESNFPPDKGQCSYQVIFNAFKRITSKLSEAEKTALFSQTAIDVYRLELPS
DUF1521 domain	LOCUS_16290	GTCAGCTTTTCGACAGGTATTCGGGCTA	1	98.5	DUF1521 domain-containing protein	Bradyrhizobium sp. RP6	PF0748	DUF1521	Family	Unknown	Unknown	MPYLPVAGLPVVGAPDSMNGVVPEGAVVTPAFNALLGQYAPASYQYLPVASPALVSSVAVPVVVTPAVVTTQAYMMAPPPPTMLMSQLNQNSEPAVDPVWTHEVKDGKATINLGDKYTITADEKDGTWIVRNNQTGHVTVIHGDPHVDADGDGKDDFDFKKDMTLELDDGTKITVNNVDYGNGQAISSKLTITNGHNAMVVEGLGDDKDGKNNLKVTQSNAGMTLDELTSDGAQTIHESGQGWVDGAGRAVNQASIDAGEQGRGPGNYQYASAAPASTAPVFFVPPPPPPLAMVPVAVAQAPTQSSQPAPVWSHEVRGSRAEIKLGDKYSMLVDERDGTVLIRNNQTGKITAIKGDPHVDADGDGKIDFDFKKNMTFQLDDGTKITIDTVDIGNGKTMA…
Polygalacturonase	LOCUS_20410	GTCAGCTTTTCGAAAGATTCTCCGAATA	1	94.9	Glycosidase, Hydrolase, Signal	Bradyrhizobium sp. RP6	PF00295	Glyco_hydro_28	Repeat	GO:0004650/GO:0005975	Polygalacturonase activity/Carbohydrate metabolic process	MTRRFRNLALLFILTSIGVFPAAKAQDRRTITEPVAPHMVCERLVPSGKKDTTTLQNAIDQCPFGAAVYLGRGEFRSGPLEMKSGVTLWVGRGATLIAIPEPAAYDKGLGQCGRIAEKGGGCRPFISFSKTRGGGIYGEGIIDGQGGAIIGGGTETWWQLARRAQAQGGSQNAPRLIQIDHAQDITLSGVTLRNAPNFHVAMNGVEGATFWGLMIDSPADARNTDGIDLGASQDVTITRSLIRTGDDNVAIKAGDNGSSSHISIMDNYFGWGHGMSIGSELNSGARDIVVRNLTLDGTTSGLRIKSDVSRGGLVEGVTYEYVCLRGNRWPLALDTKYDPRAQGTRIPVYRRIVLRHVHGDTGVLLMRGVDEEHALDVTLEDVRFADSATWQVEHANVTA…
Glycosyl hydrolase	LOCUS_16620	GTCAGCTTCTTGAAAGCCAACCTTCCTA	1	88.3	Hydrolase	Bradyrhizobium sp. CCBAU 51753	PF00295	Glyco_hydro_28	Repeat	GO:0004650/GO:0005975	Polygalacturonase activity/Carbohydrate metabolic process	METNRIRCAGSPGSPTENLQTQEHRDPFMQAVNEVKTSSAAAPGLAKAPIWKSSAPYGSFSLGIYSWNNDVWGPGAGPQTISVNAANQWDVWSNQPNTPGIKSYPHETFNIERPLSSIKSLTSSFDQQVPNGGAWDTAYDIWDSSNEHEIMLWTNYTGTPEGGGNVKPISYHYAPSGAAIPIYSNVNVGGSTWNVFEGFNGHKVISLLRTSKTNSGTVDIKSILEWIKSKGYFGDIRVGSVQYGAEITSSPGGMNFNFNNWTVTSK
L,D-transpeptidase	LOCUS_14120	GTCAGTTTGTCGTGAGTCGTCCCGGGTA	1	99.2	Murein L,D-transpeptidase	Bradyrhizobium sp. WBAH33	PF03734	YkuD	Domain	GO:0016740	Transferase activity	MTVAATFLTVSASSALAQDQVRSSAAELAIEAAIPRPEPANVPPPTAADIKLDTTATVQDSTKDAARDSAKMDVAPAPDKVETKPSDVATTPAPEAPKGETAKTEPAKTEPAKADTATATPAAPAAPAAEPVKAASTVPAADQPVADRLKDMIGAKTSRHFDRKNERAAVEKFYGARDFAPVWTQGGSLTAAAKGVIARLKDAASDGLNPADYPVPDFAAATTPDALADAELKLTAGMFDYARHAQSGRMHWSQVSGDILYPEHPVDPGEVLAKVTTASDASAALDSYNPPHRLYKELKAKLAELRGQGSGPVIEIADGPALKYTPAGKKQAEIVVEDPRVPQLRAKLGLAENASDTRYDAAVAEAVRKFQTSVELKPTGILDDKTVKALNTPKRDKQI…

## Sheet: Table S5.3_Chr_BLXBL-01
Table S5.3: Summary of predicted Type III effectors (T3Es) in Bradyrhizobium sp. BLXBL-01.
Putative effector content	Gene ID	Upstream tts box	Effectidor score	% Blast P (MaGe)	Similarities TrEMBL (Blast P)	Organism	IP id	IP name	IP type	GO	GO term	Protein sequence
NopP1	LOCUS_15410	GTCAGGTTGTGGTCAGCTAGGAATTCTA	0.961	85.8	Effector protein NopP	Bradyrhizobium sp. ISRA430	Unknown	Unknown	Unknown	Unknown	Unknown	MEIAENPQEYSDFVSEKAERAATVAGSYVYTYDDPNKPARFYSYRLGDEIVGLLRAGGPVRIKGDQFQQQFGRNDITSVVDLRVTHPLVENAGDILLEHLLREDGDHPLIMSKPAISGMEPRLADMGFVHVGRNHWVLDPHQNPEVWTKNENDKWQRVDKPTKYLSKAGGSDVDPQRSYDSDSSDDGASIYLERALRRMPLE
NopP2	LOCUS_19870		0.575	97.2	Type III secretion system effector, XopP/hlk family	Bradyrhizobium sp. RP6	Unknown	Unknown	Unknown	Unknown	Unknown	MSERQELIDQVVKAGLAVLDYYAALPQGLARRILPDDRARQLRDETLGAADECNAVAAAIFDDLEKSRHKAAALLGRIIRTASPDQLNRVLSGVEPYYEHCMEWWRKRALRSERMQSVCAATADLPSSTPELRKSEEAALRLHTGCALNTKYKYLESQITLAQLSLASRLGPAVRDALIDGDGRVRLLGTFIEDVVPAFASTAEAVMNRNGSPLDAEHRDVLEGVMERLSEFASGVSGMVASLTDAGAGADLPLELLDQIVEGAWLSADEVMRLLALQPKTPATIEPPSWAVLPEHTAGVAEGTAARRKGKGRRAAAAGEGSSTAGGAEPQLAGSDAGTGSTRKVIVLSDLGTKKLTSAEEARARASSSASGNLTMWQAPPSREALTGLLKRLDELLEF…
NopP3	LOCUS_15050		0.655	94.2	Type III effector protein NopP	B. yuanmingense	Unknown	Unknown	Unknown	Unknown	Unknown	MAMRKRAAVPLEAGPLSANVRAAGSITSDFGKPESLSAPQGLASLNQTWKFMSDRSTNCMYNRINGSSYFTSSPLDEADEQNDADSFADAFRQLRLAPSNSSGTSSSTTRPYWLESSPPIVELDKRSFRMAAQGYHSDEIRKIADNPHEYSDFVSQKAARTAEVAEEYGTTRDSNNARYFSYQLGDKSVGLLRMEGGDSMTNFDVEKWQELFPGRPGTTATVDLQVVHPLVENAGDILLEHQIGIAGERPLLNLRPANPEARARAAKMGFVEVDADNMVLDPVKSDKWLRNDDGKWQREGTASRYLRKADDSQDRKIEMPASAPTYDYEDDFM
NopT	LOCUS_20360		0.938	84.9	Peptidase C58	Bradyrhizobium sp. WBAH33	PF03543	Peptidase_C58	Family	GO:0004197	Cysteine-type endopeptidase activity	MRALLPDTEKHRSAASRQEQYEKLKAQLKNDGAEGSRDLQARSTTLRHADLQPSAEETRYRFDTSSCIDRIVKEITKDESMYLVRMRFAAGGAHIIATVTSNGATTLFDPNYGEFDVPSDRVGGLFRSLAERYRSPPNNLDILTVATQRMT
NopAB1	LOCUS_16160	GTCAGCTTCTCGAAAGCCAGCATCTTTA	0.969	95.3	Type III effector NopAB	Bradyrhizobium sp. WBAH33	Unknown	Unknown	Unknown	Unknown	Unknown	MDPNPIDNARSPESPTAHVWTQEDRDLFSQIMNEAEPSSSAAPEEAVDVSFAVPQRFSHGSQIAPDAMVQRLFHHGLLPDADQRTMTYEILGHRYTAGLDESNRVRLVLNPAEDQVVGAGRAGVPDFGAFFSENRRFGTPLPQQWATPALMDKLRQEGFMPTADNSTTILLNGRAYKAELTEGGFVRLTREPTRL
NopAB2	LOCUS_21360		0.969	87.2	Type III effector NopAB	B. brasilense	Unknown	Unknown	Unknown	Unknown	Unknown	MTEVVTNLTKEQADRAYILEFSWKENYMDMNPINGAGSHGSPGLEELNQEDQDLLRQILGETGPSSSAAPEEVVYDVSHAAPREFRHRSEARPMPDRMIDRLSHLGLVPDAEQPTMTYDIRGHQYTAAFDPSGHVRLIHNPPEAQALGAGQAGVPDFGAFFIEARDHGAVVPDQWAPLALIEKLRDEGLMPSANHPTSIFLNGKPYNAELAEGGFVRLTRRQQ
NodN	LOCUS_44310		0.937	99.4	Nodulation protein NodN	Bradyrhizobium sp. WBAH33	PF01575	MaoC_dehydratas	Domain	Unknown	Unknown	MNEVWKKPPVTLEAYQAMVGKEIGVSSWHLIDQPRIDTYADVIEDRQFIHVDPERAKKETAFGTTIAHGFLTMSLLSIMSYEVMPVIAGTTMGVNYGFDKLRFISPVRSGKRVRGRFVLAEAKLRKPNELQSRTNVTVEIEGEDKPALVAEWLGLIYFE
PanB	LOCUS_14980		0.939	96.5	3-methyl-2-oxobutanoate hydroxymethyltransferase	Bradyrhizobium sp. RP6	PF02548	Pantoate_transf	Family	GO:0015940/GO:0003864	Pantothenate biosynthetic process/3-methyl-2-oxobutanoate hydroxymethyltransferase activity	MSHVSEQPIDRITIPMLQRWKQDSRRLVMTTAYDAVAARIADPSVDIILVGDSVGNVCLGFENTLPVSVAMMNHHLEAVVRSKPRALVVADMPFLSFHVSVEETIRNAGGFLQRGAAAVKLEGGGKRIEMVRALVDCEIPVMGHLGLMPQSVNVMGGFKVQGRKADQALRLLDDAHRLQEAGCFALVLEGIPAELAARATKSLTIPTIGIGAGPDCSGQVLVFHDVLGLTGGHRPKFVRAYAEGFQHLHDALSRWAADVRGGAFPGPQESYRLPEGVGEAIATWAPSNPA
Unknown19	LOCUS_15680		0.935	91.4	Partial sequence of E3 ubiquitin--protein ligase	Bradyrhizobium sp. WBAH33	Unknown	Unknown	Unknown	Unknown	Unknown	VARAEVLVRQQEAAEFPDYLAARWQPWESVVRRIAPKDNADMQERLVDAMGVPFETRLNERLAEHGLTGDADAERVLGAHIRDEIAREIKGAIMHQVLGKLGLKL
Unknown20	LOCUS_20020		0.952	91.4	Partial sequence of E3 ubiquitin--protein ligase	Bradyrhizobium sp. WBAH33	PF14497	NEL	Domain	GO:0016567/GO:0004843	Protein ubiquitination/Ubiquitin-protein transferase activity	MANLPETLPSWLESIDVSSNRLTSLPEDLLPGSLSRPLQNVEFGDNPFPDEVRAHLAAPHLGQLPLYEAAAHWLGDDPTALAEWQHFADEPGAQDYARFLERLRGTVNYGNHEFRQAVADDLRQAATNPRLREQFFTQASEANASCEDRVTLHWNGMRTARLNSDVEEGVYDDRLAQLIQRGRVAFRLDALEGIARDRVKSLLTLHPNVDDVEVYLAYQNLLREPLELIHVAPDMRFLTVSHVTSDDAARALDSIREQEASQFADYMATPGNPGRRC
Unknown21	LOCUS_20010	GTCAGCTTGTCGAAAGAGAAGTGTCCTA	0.897	89.4	Partial sequence of NEL domain-containing protein	Bradyrhizobium sp. WBAH33	PF14497	NEL	Domain	GO:0016567/GO:0004843	Protein ubiquitination/Ubiquitin-protein transferase activity	MDPFETGQVRPDGGIPSASSQQEGADGGPGAAQWAAYVTHFAANSGHSIHAAAEEDETLENWAAEQHVGPLEDREEAARRVNALGEDAMLDLQSLSLTSLPRLPGEIVVLDVPFNRLTNLPDELPASLQRLNVSGNQLSSLPALPSGLRRLDVNSNRLESLPAVLPAALRFLSANLNRLVNLPEAFPASLQSLHINHNQLTSLAAELPAMLESLDLSQNQLTDLPPALPASLRFIDVSQNHLTSVPQDLLRASRAGGTIVLTDNPLSEQVRANLSTILSAEGYVGPTVHLSHDDESESSGTDDEQADALAGTVAEWLKSNPQEGDREVLAAWQHFAEEPGALEYGLFLGKLFESVNSDNEGFRQSVANDLRQAANTPHLRAQYFQLAWDANQSCDDRRT…
Unknown22	LOCUS_20030		0.712	93.8	Partial sequence of E3 ubiquitin--protein ligase	Bradyrhizobium sp. RP6	Unknown	Unknown	Unknown	Unknown	Unknown	MLRRIAPDEYEAMQDRLVEAMGEEFQTRLDQRLGEHGLLGDPDAERVLGAQVRNELASAIKRDVMYRVLTELGGLEL
Unknown23	LOCUS_15790	GTCAGCTTTTCGAAAGCTAGCGCCCCTA	0.927	86.3	Outer membrane protein with glycine zipper	B. sacchari	Unknown	Unknown	Unknown	Unknown	Unknown	MIGEMIGSAAGGYLGGPAGAAIGSALGGTMDKVFDTVVHALVPDKGSHDKAVDHKDAGDKGEAQPKSDTLSKSPELNLGLSTLGGTPMFLSIPAFVSPAHTS
Unknown24	LOCUS_16020		0.626	91.4	Uncharacterized protein	B. zhanjiangense	Unknown	Unknown	Unknown	Unknown	Unknown	MDPFDNVNPSGAQMNYLEPQQEETAQANLEQRIREAQPILATSASPETGSNRTVTDGNKRAQAIPDNERCAAVPFVRTRAQLAATLTCANLPELRREIELAAQRSAKWSRASGSSVDRVDSGRVYDDAVASSYMELQRFQNHASHCKPHALDGQSAMAHLRSMAALRYDAAPWNIWGGQRLDLGRAAAEHMRGDTSSSPFVSLSEEASQMLLSPDDDNQYGAKVIAEYANELHTYTVPTVTTWTAEEIVSILEDGTENDEPDLAWVSDTPTEEREVLFLGGNLDDYRTASASNPYRKSATKG
Unknown25	LOCUS_16000		0.971	86.8	Uncharacterized protein	B. yuanmingense	Unknown	Unknown	Unknown	Unknown	Unknown	MNVDPGNATDTPFEAHNSLQEPRWVHGPQDELNAQISAPAHGSDGQESFEQHLNDLNLDDVDSLYPASASLPLAANSAIAKSSSAPGVEASQIDRCPAPSFVGARAQLAATLMGATLQELKNEIVLAEKQSARWAPAGDNGVDRDRIYDNIADSTYLTLRRFQNQDSDCKPRTEATTSAILHVRNTARDHSSIGHPLERHPLDLARQAGWHMRGKTASPFVSLVEEPSKLSVSRDHWARAIANDADTLHTYVVPKFAVWTPDDVLSSIGLGMNVEDNDNIDADVDLMCSLGRAPTRETERLFLGGNLERYRVASEDNPFKRKTGE
Unknown26	LOCUS_16370	GTCAGCTTGTCGACAGCTGGTTCTAATA	0.72	82.6	Uncharacterized protein	B. zhanjiangense	Unknown	Unknown	Unknown	Unknown	Unknown	MEQAAPASSSRGVRTTPAAREIYAASFAVPEDFSHGTQQASDATRSRLGHWGLLPNEAQPVKHYDIRGEHYTALLGPEGPNDVWLIHQPRM
Unknown27	LOCUS_20040		0.958	94.7	Uncharacterized protein	B. yuanmingense	Unknown	Unknown	Unknown	Unknown	Unknown	MRVPPDSTFRESALGGTRRSVDIPSFQLPASAQVPQSGLRDDLFSSARYSFPEAESAASAKSGKSGGLWSRFKSGIGKAFGGSSSEKYSRNAGQGDAFSTNLRIDYARQPGRTRAVPEDDEVLIRDFRNKAAGNLTDGTIKNAAADLRHLSARLSTAGRPSIADRIQRESENAQLDNPEVENRQLEAELDDDVDTYAKDRSRRIKAALKKLREVGAGNALAPDLRRLAPHRADAILIDMWSAAEKAVHRIEPETIDRQARRMYRLSEWLQTHDRPPMAGRLSTPALDRDVEKYRRETKDGKIKADLVKLGQYQQIREANRALALLPPEDPGQRSWEAARQRHSLQAPPATPATPSAGAWDWLGEQIHGPTTSMRTPSDWQAGSSQQLPETPARPSAAAR…
Unknown28	LOCUS_15960	GTCAGATTTTGGAAAGCTAACGTGAGTA	0.969	71.2	Uncharacterized protein	Bradyrhizobium sp. RP6	Unknown	Unknown	Unknown	Unknown	Unknown	MGLAAYSPIQSVAQDELFDAADREGLLLATTHLPVPWPTMVQSPPSPVQSVAQEELFDAADRENLLPPRTFDAPVPWPTMSPAAQTTLEQRFAAAGDVVNAALSVPGDFSHGTQGAPNMIHTLRRWGLLPDAAQRVKTYDIRGERYIAVLGPGGLNDVQLVHLRSPPVGDTFDVSFVVPENFSHRTQLAPDMMLSTLGDWDFLPVAEHPIMNYQIGGERYTAILGPEGPKDVQLIHHPRPALPGEATPAARRTSSDIYGGLAPGFDSPAPFEWREDPPSAPAPNLPLPSAAPASAQQPFPQVPELGELLGDGWTHGPQEASPAMIDILQILGLLPSRGVPMTVFSIHGQRYTAESLAGGGVLLFHRP
Unknown29	LOCUS_15810	GTCAGCTTCTTGCAAGCTGTCCCTGCTA		86.8	Uncharacterized protein	B. japonicum 110spc4 / USDA 122	Unknown	Unknown	Unknown	Unknown	Unknown	MDTGAADIAATAPEAGANTDNAANGGENSPAALLQRAFEKALVAVATQVISDSQSDMDDAMSELDDG
Unknown30	1,682,563 - 1,683,912	GTCAGCTTATCGACAGCTAACTTTCGTA		91.8	Partial sequence of E3 ubiquitin--protein ligase	Bradyrhizobium sp. WBAH33	SM00364	LRR_bac_2	Domain	Unknown	Unknown	MRRPGAFALFLHQETISMNAEQLGAGAPSATSDSESSEPGSAAASQWGEALRDMHGPAAEEAARPELLADWAAEDGQGQHEDRQQAVSRTRAWRGTGDLNELLDLSSLSLTALSAPILAGVRRLNVDNNQLASLPERLPETLQELDARGNRLTHLPRLPAGLQRLNVEHNQLADLPEPLPAELEWLSASHNRLTSLPETVPHQLIWFGASDNLLTSVPETLLTHLGRESSVNLENNPLADWVQAGLATAMHAGHYAGPQVFFSTTYGAVEVQPRSLQEVAADWLEGEPTAMSTWQHFAHEAGAAAYARFLDRLRGTVNHHHEAFRQAVAEDLRQAAVRPRLREQYFELASGANGSCEDRITLVWNGMQTARLNADVEDASMTGDWANCSRTAASCFAWK…
Amidohydrolase	LOCUS_10080	GTCAGAATGAGGTGCTAAGCTCCGGGTA		98.3	Amidohydrolase	Bradyrhizobium sp. WBAH33	PF04909	Amidohydro_2	Domain	GO:0016787	Hydrolase activity	MAASSVPANTSGLFVDPREDWLALHREEIIDPLRPIVDPHHHLWNRGHRYLIEEMAADIASGHNVIATVYVDCRSMYRAHGPEAFRPVGEVEFANGVAAMSASGGYGKAAICAGIVSHANLLLGDAAKGVLEAEIAAGNGRFRGIRHSSAWDEDPVVAGMYANRPKGLLQDPTFRKGFACLAPLKLSFDAWLFHPQIGELTALAHAFPDTRIVLDHCGGPAGTGRFAGRREEVFAQWRASIREIARCENVVVKLGGLAMCLLGYDFHLRERPPTSEELATAWRPYVETCIEAFDPKRAMFESNFPPDKGQCSYQVIFNAFKRITSKLSEAEKTALFSQTAIDVYRLELPS
DUF1521 domain	LOCUS_15800	GTCAGCTTTTCGACAGGTATTCGGGCTA		97.7	DUF1521 domain-containing protein	Bradyrhizobium sp. RP6	PF07481	DUF1521	Family	Unknown	Unknown	MPYLPVAGLPVVGAADSMNGVVPEGAVVTPAFNALLGQYAPASYQYLPVASPALVSSVAVPVVVTPAAVTTQAYMMAPPPPTMLMSQLNQNSEPAVDPVWTHEVKDGKATINLGDKYTITADEKDGTWTVRNNQTGHVTVIHGDPHVDADGDGKDDFDFKKDMTLELDDGTKITVNNVDYGNGQAISSKLTITNGHNAMVVEGLGDDKDGKNNLKVTQSNAGMTLDELTSDGAQTIHESGQGWVDGAGRAVNQASIDAGEQGRGPGNYQYASAAPASTAPVFFIPPPPPPLAMVPVAVAQAPTQSSQPAPVWSHEVRGSRAEIKLGEKYSMLVDERDGTVLIRNNQTGKITAIKGDPHVDADGDGKIDFDFKKNMTFQLDDGTKITIDTVDIGNGKTMA…
Polygalacturonase	LOCUS_19990	GTCAGCTTTTCGAAAGCTTCTCCGCATA	0.934	96.3	Glycosidase, Hydrolase, Signal	Bradyrhizobium sp. RP6	PF00295	Glyco_hydro_28	Repeat	GO:0004650/GO:0005975	Polygalacturonase activity/Carbohydrate metabolic process	MTKRFRNLALLFILTSIAVFPAAKAQDRRTITEPVAPHTVCERLVPSGKQDTTTLQHAIDECPCGAAVYLGRGEFRSGPLEMKSGVTLWIGRGATLIAIPEPAAYDKGLGQCGRIAEKGGGCRPFISFSKTSGGGIYGEGIIDGQGGAIIGGGAETWWQLARRAQAQGGNQNAPRLIQIDHARDITFSGVTLRNAPNFHVAMNRVEGATFWGLIIDSPADARNTDGIDLGASQDVTITRSLIRTGDDNVAIKAGDNGSSSHISIIHNFFGWGHGMSIGSEVNSGARDILVRNLTLDGTTSGLRIKSDVSRGGLVEGVTYEYVCLRGNRWPLALDTKYDPRAQGTRIPVYRRIVLRHVHGDTGVLLMRGVDEEHALDVTLEDVRFADSATWQVEHANVTA…
Glycosyl hydrolase	LOCUS_16130	GTCAGCTTCTTGAAAGCCAAGCTTCCTA	0.952	91.1	Hydrolase	Bradyrhizobium sp. CCBAU 51753	PF00295	Glyco_hydro_28	Repeat	GO:0004650/GO:0005975	Polygalacturonase activity/Carbohydrate metabolic process	METNRIRCAGSPGSPTENLQTQEHRDPFMQAVNEVKTSSAAAPGLAKAPIWKSSAPYGSFSLGIYSWNNDVWGAGAGPQTISVNAANQWDVWSNQPNTPGIKSYPHETFNIGRPLSSIKSLTSSFDQQVPNGGAWDTAYDIWDSSNEHEIMLWTNYTGNPEGGGNVKPISYHYAPSGAAIPIYSNVNVGGSTWNVFEGFNGHKVISLLRTSKTNSGTVDIKSILEWIKSKGYFGDIRVGSVQYGAEITSSPGGMNFNFSNWTVTSK
L,D-transpeptidase	LOCUS_13710	GTCAGTTTGTCGTGAGTCGTCCCGGGTA	0.937	99.2	Murein L,D-transpeptidase	Bradyrhizobium sp. WBAH33	PF03734	YkuD	Domain	GO:0016740	Transferase activity	MTVAATFLTVSASSALAQDQVRSSAAELAIEAAIPRPEPANVPPPTAADIKLDTTATVQDSTKDAARDSAKTDVAPAPDKVETKPSDVATTPAPEAPKGETAKTEPAKTEPAKADTATATPAAPAAPAAEPVKAASTVPAADQPVADRLKDMIGAKTSRHFDRKNERAAVEKFYGARDFAPVWTQGGSLTAAAKGVIARLKDAASDGLNPADYPVPDFAAATTPDALADAELKLTAGMFDYARHAQSGRMHWSQVSGDILYPEHPVDPGEVLAKVTTASDASAALDSYNPPHRLYKELKAKLAELRGQGSGPVIEIADGPALKYTPAGKKQAEIVVEDPRVPQLRAKLGLAENASDTRYDAAVAEAVRKFQTSAELKPTGILDDKTVKALNTPKRDKQI…

## Sheet: Table S5.4_Chr_SPXBL-03
Table S5.4: Summary of predicted Type III effectors (T3Es) in Bradyrhizobium sp. SPXBL-03.
Putative effector content	Gene ID	Upstream tts box	Effectidor score	% Blast P (MaGe)	Similarities TrEMBL (Blast P)	Organism	IP id	IP name	IP type	GO	GO term	Protein sequence
NopM1	LOCUS_21150		0.957	49.3	E3 ubiquitin-protein ligase	S. fredii (strain NBRC 101917 / NGR234)	PF14496	NEL	Domain	GO:0016567/GO:0004842	Protein ubiquitination/Ubiquitin-protein transferase activity	MNTGQAQWSAGSSSAHSEDADQESYLGGFNRALANLVETLTGCRTPASARAQILDNWVAEEGQGEAENRRQGRRRIRNSDNTGSHSLDLSSLSLTALPAALPPRLLELRARHNELSSLPAMFPPGLQHLRISHNRLTSLPDDLPATLSELEVADNSLTGLPANLPAGLEILNANDNRLTSLPDALPSGLTSLAVSGNQLTHLPEFLPSWLIDLNVSGNQLANLPDPLPSTLQSLNVSGNRLTSLPEGLQDALVPNNSLYYPHLESLELGDNALPEDVLAHLAAAEAPPQLAQQSLHEAAAHWLADDPAALAEWQHFADEPGAQVYAQFLERLRGTVNYGNGEFRQTVADDLRQAAANPRLREQFFTQASEANASCEDRVTLHWNGMQTARLNADVEGGV…
NopM2	LOCUS_21770	GTCAGTTTATCGACAGCTAAGTCTTATA	0.957	99.8	E3 ubiquitin--protein ligase	B. zhanjiangense	PS51450	LRR	Domain	GO:0005515	Protein binding	MNTERAQLGAGTPAETSESETSQPGSSAAAQWAEALTEADASAADPASSQDQVLAGRAAEEGQGGGGNRQEAASRARAWGQTGDVDEPLDLSSLSLTALSVPLPPELRRLNVENNQLTSLPELPADLQRLNASNNRLTSLPDLPAGLRRLYAVGNGLTSLPADLPLGLRRLRVDNNQLISLPDTLPATLQELDASRNRLTDLPDLPAGLQRLNVDHNQLTNLPEPLPAQLEWFSAINNQLTGLPDPVPAALLWLGASNNQLTSVPQTLLTQMGRGSSVDLENNPLPELLQTNLLTAMQAGDYAGPQIFLPMAEGAVAIEPRPLHEVVADWLENDPETVAAWRGFAHEQGAQDYARFLDRLRGTVNYGNDAFRLRVAEDLRQAAASPRLREQFFTLASEA…
NopP1	LOCUS_16240	GTCAGGTTTTGGTAAGCCAGGCTCCTTA	0.944	98.2	Effector protein NopP	B. zhanjiangense	Unknown	Unknown	Unknown	Unknown	Unknown	MYNRINGSSYFQSSDFAETDEQMDADTFADAFANMRLAESGSSGSASSATRPYSLASTPPIIEFKDRQSFRKAAEAYHGDEIMYIADNPKEYSDFVSGKARRTAEVAKDYGRTRDSEKARYFSYQLGNKSVGLLRTEGGDSMTEFDVKRFKKLFPGRHGTTSTVDLQVVHPLVENAGDILLEHQLRLDGKQPLLNLRPANSEARARAAKMGFVEVDADNMVLDPEKSDKWVRNSDGEWQRKGTAALYLSKAEDSEGSDTEISASPSTYDYEDDFM
NopP2	LOCUS_17520		0.513	97.6	Type III secretion system effector, XopP/hlk family	B. zhanjiangense	Unknown	Unknown	Unknown	Unknown	Unknown	MTGIGRAGTSHVEAAGADSTGELNSSSVEPSLFPGERSQSFDAVVERMRSGPQDRTSALAIQPPTRDEIKAAKRELSNLLEELETCRRAARHARDLPEAQELIDQVVKAGSTVLEYYANLPTDLARRILPDDRARRLRDDTLDAANECDQVAKKIVDGLEKNRRKAADLLDKIKDTASPAQLSRVVAGVADHYVACMEWWGKKALRSERMQSVCAATAKLPCSTPEMQNNEEAALRLHTGWALYTKCMYLQSRIALAQLLINSQASTFEPDVRSTLMDDSGRVRLLGTFIEDVFPAFVSTAGAVLKSDGAALDAEHRAVLEGVMERLSEFASGLSGIVASLREAGTRADLPLRLLDETVEGAWVTANDVMRLLALQPKTEATIEPPAWAALPENTAVVG…
NopT	LOCUS_21810	GTCAGCTTTCGGAAAGCTAGTGCGCGTA	0.951	98.5	Peptidase C58	B. zhanjiangense	PF03543	Peptidase_C58	Family	GO:0004197	Cysteine-type endopeptidase activity	MRALRPGTETHSSAAGLQQRYEDLKTAEGSHNPQARSTILREAGLEPSAEQTPYRFGTSSRIDKIVNEVTHDPSIYLVSLRFAAGGAHMIATSTSNGMTTLFDPNYGEFTVRSDQMGDLFKSLADRYSNPPNGLDISTVVTQRMT
ULP familly	LOCUS_17680		0.965	92.2	Ubiquitin-like protease family profile domain-containing protein	Bradyrhizobium sp. RP6	PS50600	ULP_PROTEASE	Domain	GO:0006508/GO:0008234	Proteolysis/Cysteine-type peptidase activity	MRDDAQSAPVDGAAARPLLFTEPSDAPAQSSDIYRGLNSFVDLPYTPQQMRDDAQSAPVGGAAARPPLFNEPSDAPAQSSDIYRGLDSFVDLPYTPQQMRDDAQSAPVLSPAGKPAFFVGRSGVRQELEDIGYRVDEDWQDGSQPVPDFLLDVLDNIGVLPTQFSGPTQVSINGETHSITLGPRGRRDVQFIHHPRPSRVPGAQIGPSATVASSGHRGGPVLGPTQWLGDEHIQWDYELLAQELQQNNPDLAAGTRFVDPLIAQMLRSPSKEVAERALGWVRHDTADFLFLPVSDASDTDRHQRGSHWSLLLVDRRDRGGRSPITMTPPRDTMTGPQRNSQDGSTLACNRPR
NodN	LOCUS_49070		0.89	99.4	Acyl dehydratase	B. zhanjiangense	PF01575	MaoC_dehydratas	Domain	Unknown	Unknown	MNEVWKKPPITLDAYQSMVGKEIGVSSWHLIDQPRIDTYADVIEDHQFIHVDPERARKETAFGTTIAHGFLTMSLMSIMSYEVMPVIAGTTMGVNYGFDKLRFISPVRSGKRVRGRFVLAEAKLRKPNELQSRTNVTVEIEGEDKPALVAEWLGLIYFE
PanB1	LOCUS_19830		0.904	87.9	3-methyl-2-oxobutanoate hydroxymethyltransferase	B. cytisi	PF02548	Pantoate_transf	Family	GO:0015940/GO:0003864	Pantothenate biosynthetic process/3-methyl-2-oxobutanoate hydroxymethyltransferase activity	MSYILERPVERVTLPVLQRWRQEGRRIVMTTAYDAVTSRIADPVVDIILVGDSVGNVCLGFDNTLPVSMAMMNHHLDAVARTKPRALLVADMPFLSFHLGVDETIRNAGGFLQHGADAVKLEGGAKRVEMIRALVDCEIPVMGHLGLTPQSVNVMGGFKVQGRKADDALRLLDDAQRLQEAGCFALFLEGIPAELAARATESLNIPTIGIGAGASCSGQVLVFHDVLGLTEGHRPKFVRAYSTGFQMLQDALARWAADVRNGAFPAPEESYRLPEGLNDAIANWTPSTST
PanB2	LOCUS_22320		0.904	97.9	3-methyl-2-oxobutanoate hydroxymethyltransferase	Bradyrhizobium sp. ERR14	PF02548	Pantoate_transf	Family	GO:0015940/GO:0003864	Pantothenate biosynthetic process/3-methyl-2-oxobutanoate hydroxymethyltransferase activity	MGSGFNMSHSSEQPLERVTIPALQQWKDEGRRVVMTTAYDAVAARIADPIVDIILVGDSVGNVCLGFDNTLPVSVAMMNHHLEAVARTRPHALLVADMPFLSFHVGSEDTIRNAGGFLQRGADAVKLEGGAKRIEMVRALVDCEIPVMGHLGLTPQSVNVMGGFKVQGRTTDTALRLLDDAHRLQEAGCFALVLEGIPAELAARATEFLTIPTIGIGAGRDCSGQVLVFHDVLGLTEGHRPKFVRAYANGFQLFQEALSRWAADIHKGAFPGSEECYRLPDQLRHAVANWVPSNSTSR
Unknown8	LOCUS_16910	GTCAGCTTATCGACAGCTAGCTCCCGTA	0.571	94.4	Partial sequence of Leucine-rich repeat (LRR) protein	Bradyrhizobium sp. IAR9	PF00560	LRR_1	Repeat	GO:0005515	Protein binding	MSTAISWPACPNAFQQRFRSWTPGGNRLTHLPGLPAGLQRLNVEYNQLTDLPEPLPAELEWLSASHNLLTSLPETVPPQLLWLGISNNQLTSVPETR
Unknown9	LOCUS_16920	GTCAGCTTATCGACAGCTAGCTCCCGTA	0.916	91.1	Partial sequence of E3 ubiquitin--protein ligase	Bradyrhizobium sp. Rc2d	PF14496	NEL	Domain	GO:0016567/GO:0004842	Protein ubiquitination/Ubiquitin-protein transferase activity	MQAGLATAMHAGHYAGPQIFFSTADGAVEVQPRSLQDVAADWLEGGPTAMATWQHFAHEEGAADYARFLVRLWGTVNYGNEAFRQAVAEDLRQAAVRPRLREQYFELASGANATCEDRITLAWNGMQTARLNADVENGVCDARLGELLQHGRVMFRLEALDGIARERVNSLRRAEPDADVDEIEIYLAYQTQLRDALELRHIAPDMRFMNVSHVTEDDVASAEASVRTQEVAEFPDYLAARWQPWESVLRRIAPEDYAEMQERLVDAMGVQFQTRLDGRLAEHGLTGDADAERVLGAQIRNEIAREIKSAVMHQVLGETRP
Unknown10	LOCUS_16580		0.944	99.6	Uncharacterized protein	B. zhanjiangense	Unknown	Unknown	Unknown	Unknown	Unknown	MDRVRRFLASDISQIATNPQEYSDFVSEKAERAAIVAGGYASTYDDPDTPARFFSYQLGGKTVGLLRAGGPVRVKGDHFRRQFGRNDITSVIDLRVTHPLVENAGDILLEHQLREDGDHPLVLSRPAVEEVEPRLAEMGFVHVGRNHWVLDPHRNPEVWTKNEDNKWQRVDKPTKYLSKVVEDSDNQGNFDADSSDDDPSQYLERAFERFAVEQDDSE
Unknown11	LOCUS_17050		0.557	100	Uncharacterized protein	B. zhanjiangense	Unknown	Unknown	Unknown	Unknown	Unknown	MIGEMIGSAAGGWLGGPAGAAIGAAVGGTVDKVFDKVVHNLEPEKSGPDKAAETKDADETSSVKTLGKNPELHLSLSTLGGEPMFLSIPAIVSPARAT
Unknown12	LOCUS_17380		0.918	96.8	Uncharacterized protein	B. zhanjiangense	Unknown	Unknown	Unknown	Unknown	Unknown	MDRARQAGWNMRGKTASPFVSLVEDPSKLTVSRDHWARAIANNANTLHTYAVPKSAVWTPDDVLSSIGLGMNVEDQDNIDADVDLMCSLGRTPTSETERLFLGGDLENYRVASEANPYRRETGD
Unknown13	LOCUS_17400		0.52	96.4	Uncharacterized protein	B. zhanjiangense	Unknown	Unknown	Unknown	Unknown	Unknown	MDPFEDVNRSEARMHYLEPQQEETAQADFEQGLRESQPILAGLASPGTASNRTVTDGNKRAQAIPENERCTPASFVRTRAQLAAMLTCANIAELRREIELAAQRSAEWSRASGSSVDRVDSGRVYDDVVGSSYVELQRFQNHASHCKPHALDRQSAMAHLRSMAALRYDAAPWNIWGGQRLDLGRAAAEHIRGDTSSSPFVSLSEEASQLLLSPDDDNEYGAKVIAENANELHTYTVPRVTTWTAEEIVSILEDGTENDEPALAWVSDTPTEEREVLFLGGNLDDYRTSSASNPYRKSETKG
Unknown14	LOCUS_17830	GTCAGCTTGTCGACAGCTGATCCGAATA	0.965	93	Uncharacterized protein	B. zhanjiangense	Unknown	Unknown	Unknown	Unknown	Unknown	MDPFNSINPFDRDHAAVSQPQQQQAEFEPYLDEVPQLDAPAVAEIPASSDPYYFPLSEEERSLIEALELGHHGAHGAHPEDAVTRHLGDTAAQHSAPREAWTWPIELPAEGHDQDPLRGMMGEPNLTSSLPTARDHQGPDRGKAVRQFNWSDGYQPARNELTESAPSSSHEVLMRDDYTGELRPAKRQRTLSHTEGDAIGRRVGEPGSSVVREPMEDAGAPFQASDRLVLPEGYDQDLLWAMVRNAGPSSSVEPTEGHHQGLDSEPAVIPFNFRQGDQHASAALGRSDVPPRQDSRPNSFIVHNDRYTALFVPAATMRPSTPLNPPGTAIPLGFRLENAPQPSAQRASPSRLGRSMEQAAPASSRAERTSPAPREIYAASFAVPENFSHGDQPAPDTML…
Unknown15	LOCUS_21160		0.959	78	Uncharacterized protein	Bradyrhizobium sp. Rc2d	Unknown	Unknown	Unknown	Unknown	Unknown	MDPIDPFLDSGAWMREYAALQGRAGQRSGDPSEQGDFQQRMEDLHLDSSDEARSASPDQASAGSGRAIRRDDFGGSMRVPPRPAFRESALGDSRRSVDIPRFQPPASAQVPQSSLRDDSFSGARYSFLDAEPAVEVRSGKTRGLWSRFKSGLGKAFGGGSSEKSSRDAGQGDSFSTNFRIDYARQPGRTRGGPVPEADEVLIKDFRNKATGNLSDGTIKNAAADLRHLSARLSAAGRPSIADRIRRELENAQQDDPEVENHQLEAELDEDVDTYANDRGRRIKAALKKLREVGAGNVLAPDLRRLAPHGADATLIGMWAAAEKATHRIEPETIDRQARRMSRLSEWLQTHDRPPMAGRLSTPAFVQDVEKYRRETNDSKINSDLVKLGQYEQILEANRA…
Unknown16	LOCUS_17670	GTCAGCTTGCGGTAAGCTATCACAGATA	0.573	95.5	Uncharacterized protein	B. zhanjiangense	Unknown	Unknown	Unknown	Unknown	Unknown	MAPKGGAGEHRSRLTGTSEQQKSLNDDHTDFEKSHRNADMGFDRLRNYLLLVEANAALGVSPEQAGGEPRRGESNSTPAVRFSVADAGGGAGWVVGDLPRSRLLR
Unknown17	LOCUS_17270				The protein sequence is 100% conserved with SPXBL-04		Unknown	Unknown	Unknown	Unknown	Unknown	MTAFDEDGLCPRADIEAARPICAKHTNRFFTKVGTSDAESCVESNPLSGAIATAMSPALDFIGQGESYRTLADTPLLTPQMMASLTAFIDRRLLLELGRFPMEGPC
Unknown18	LOCUS_21760	GTCAGCTTCTCGAAAGCTAATTTCCATA		-	Uncharacterized protein	No reported evidence	Unknown	Unknown	Unknown	Unknown	Unknown	MHSIKTIDFEENGQLTDLIPVHTSRDYLEIRPSDERKGNIEACRRYLELAKLICHCSRNEVPNTDL
GNAT family	LOCUS_31070	GTCAGGCTGACGTAAGTCGAACCAGTTA		98	GNAT family acetyltransferase	B. zhanjiangense	PF11391	DUF2798	Family	Unknown	Unknown	MLGIPRRYSHFVFGIIQSGLTSLIAAGIASLPAGSAMVFLGHWMVSWLIAWAAMLPIVLLAAPAIRAVSLRLTREEKELRTGSYEKTPPGESQAGQRVVGG
Histidine kinases	LOCUS_13150	GTCAGCATTGGGGGCTATTCTTTCGCTA		91.4	Histidine kinases	Bradyrhizobium sp. Rc2d	PR00344	BCTRLSENSOR	Family	GO:0016310/GO:0016772	Phosphorylation/Transferase activity, Transferring phosphorus-containing groups	MDIGDLVDQTLRADVVVDTHIDPGLGQFQADPEELHLALLNLCKNASDAMPEGGTISISARNVCVQIDAPWVEISVSDDGTGMSPDVLERAFEPYFTTKEIDTGTGLGLTQVKRLVERCNGTINIQSAENKGTTVRMRFPCT
DUF1521 domain	LOCUS_17060	GTCAGCTTTTCGACAGGTATTGCGGGTA	0.935	99.6	DUF1521 domain-containing protein	B. zhanjiangense	PF07481	DUF1521	Family	Unknown	Unknown	MPYLPVAGLPVVGALDSTMNGVVPEGAVVAPAFNAMLGQYAPASYQYLPVASPALVGSVVASVVPVAVAPAVVTTQAYMMAPPPPTMLVGQPNQSSEPAVDPVWTHEVKDGKATINLGDKYTITADEKDGTWTVRNNQTGHVTKIHGDPHVDADGDGKDDFDFKKDMTFQLDDGTKITVNNVDYGNGEAISSKLTITNGHNAMVVEGLGDDKDGKNNLRVTQSNAGMTLDELTADGAQTIHESGQGWADGAGRAVNQASIDAGEEGRGPGNYQYASPASGSASPVFFVPPPPPPLAMVPVAVAQAPAQSPQPAPVWSHEVKDGKATINLGDKYTITADEKDGTWTVRNNQTGHVTKIHGDPHVDANGDGKDDFDFKKGMTFELDDGTKITVDTVEFGKG…
Polygalacturonase	LOCUS_21100	GTCAGCTTCTCGAAAGCTTGGCCGAATA	0.959	98.8	Glycosidase, Hydrolase, Signal	B. zhanjiangense	PF00295	Glyco_hydro_28	Repeat	GO:0004650/GO:0005975	Polygalacturonase activity/Carbohydrate metabolic process	MTKRFRNWALLSILASMVVCPAAKAQDRRTIAEPVAPHTVCDRPVPSGKNDTVTLQDAIQHCPAGAAVYLGRGEFHSGPLEMKSGVTLWIGRGAALIAIPEPAAYDKGRGQCGRIMGKGDGCRPFISFSGTRGGGIYGDGIIDGQGGAIMGGGAETWWQLARRAQAEGGNQNAPRLIQIDHAQDITFSGVTLRNAPNFHVAMNRVEGATFWGLTIDSPADARNTDGIDPGASQDVTITHSLIRTGDDNVAIKAGDNGSSSHISIIDNYFGWGHGMSIGSEVNSGASDILVRNLTLDGTTSGLRIKSDVSRGGLVERVTYENVCLRGNRWPVAFDAKYDPRAQGTRIPVYRQIVLRHVRGDNGVLLIRGVDERHALDVTLEDVRFANSATWQLEHAKVTA…
Glycosyl hydrolase	LOCUS_17560		0.932	96.3	Glycosyl hydrolase	B. zhanjiangense	PF00295	Glyco_hydro_28	Repeat	GO:0004650/GO:0005975	Polygalacturonase activity/Carbohydrate metabolic process	MSELSKRNVLALPFVAMIGLFPASAKAPIWSSSDRYGTYSLDGYSWNNDVYGQGAGPQTISVHAVDRWSVWSNHPDTGGIKSYPHEAFNVGKRLSAIKTLTSSFDQSVPARGRWNFAYDIWDSSNTYEIMLWTNYTGNPDGSGDVKPISYHYTSTGGAAIPVHTGVDVGGTTWNVFEGWNNHKVISFLRASKANAETVDIKSILLWIRSKGYFADIVVGSVQYGVEITSAPGGLNFDVNHWAVTSK
L,D-transpeptidase	LOCUS_73670		0.927	98.6	Murein L,D-transpeptidase		PF03734	YkuD	Domain	GO:0016740	Transferase activity	MTVAATFLTVSASSALAQDQTRSSAAELAIEAAIPRPEPANVPPPTASDIKLDTTATIPDSAKEPVKAEVAPAPDKIETKPSDVATSPATEAPKSETAKTEPAKTEPAKTEPAKADTATAPPATPAAEPMKAASKVPAADQPVADKLRDIIGAKTSRHFDRKNERAAIENFYGARDFAPVWTQGGSLTAAAKGVIARLKDAASDGLNPADYPVPDFAAATTPDALADAELKLTASMFDYARQAQSGRMHWSQVSGDILYPEHPVDPNEVLAKVTTATDASAALDSYNPPHKLYKELKAKLAELRGQGNGPAIEIADGPALKYTPAGKKQAEIVVEDPRVPQLRAKLGITENANDTRYDAAVADAVRKFQSGAEMKATGILDDKTVKALNAPKRDKQIDV…

## Sheet: Table S5.5_Chr_SPXBL-04
Table S5.5: Summary of predicted Type III effectors (T3Es) in Bradyrhizobium sp. SPXBL-04.
Putative effector content	Gene ID	Upstream tts box	Effectidor score	% Blast P (MaGe)	Similarities TrEMBL (Blast P)	Organism	IP id	IP name	IP type	GO	GO term	Protein sequence
NopM1	LOCUS_21170		0.961	96.9	E3 ubiquitin--protein ligase	B. zhanjiangense	PF14496	NEL	Domain	GO:0016567/GO:0004842	Protein ubiquitination/Ubiquitin-protein transferase activity	MNTGQAQWSAGSSSAHSEDADQESYLGGFNRALANLVETLTGCRTPASARAQILDNWVAEEGQGEAENRRQGRRRIRNSDNTGSHSLDLSSLSLTALPAALPPRLLELRARHNELSSLPAMFPPGLQHLRISHNRLTSLPDDLPATLSELEVADNSLTGLPANLPAGLEILNANDNRLTSLPDALPSGLTSLAVSGNQLTHLPEFLPSWLIDLNVSGNQLANLPDPLPSTLQSLNVSGNRLTSLPEGLQDALVPNNSLYYPHLESLELGDNALPEDVLAHLAAAEAPPQLAQQSLHEAAAHWLADDPAALAEWQHFADEPGAQVYAQFLERLRGTVNYGNGEFRQTVADDLRQAAANPRLREQFFTQASEANASCEDRVTLHWNGMQTARLNADVEGGV…
NopM2	LOCUS_21780	GTCAGTTTATCGACAGCTAAGTCTTATA	0.961	99.8	E3 ubiquitin--protein ligase	B. zhanjiangense	PS51450	LRR	Domain	GO:0005515	Protein binding	MNTERAQLGAGTPAETSESETSQPGSSAAAQWAEALTEADASAADPASSQDQVLAGRAAEEGQGGGGNRQEAASRARAWGQTGDVDEPLDLSSLSLTALSVPLPPELRRLNVENNQLTSLPELPADLQRLNASNNRLTSLPDLPAGLRRLYAVGNGLTSLPADLPLGLRRLRVDNNQLISLPDTLPATLQELDASRNRLTDLPDLPAGLQRLNVDHNQLTNLPEPLPAQLEWFSAINNQLTGLPDPVPAALLWLGASNNQLTSVPQTLLTQMGRGSSVDLENNPLPELLQTNLLTAMQAGDYAGPQIFLPMAEGAVAIEPRPLHEVVADWLENDPETVAAWRGFAHEQGAQDYARFLDRLRGTVNYGNDAFRLRVAEDLRQAAASPRLREQFFTLASEA…
NopP1	LOCUS_16240	GTCAGGTTTTGGTAAGCCAGGCTCCTTA	0.854	98.2	Effector protein NopP	B. zhanjiangense	Unknown	Unknown	Unknown	Unknown	Unknown	MYNRINGSSYFQSSDFAETDEQMDADTFADAFANMRLAESGSSGSASSATRPYSLASTPPIIEFKDRQSFRKAAEAYHGDEIMYIADNPKEYSDFVSGKARRTAEVAKDYGRTRDSEKARYFSYQLGNKSVGLLRTEGGDSMTEFDVKRFKKLFPGRHGTTSTVDLQVVHPLVENAGDILLEHQLRLDGKQPLLNLRPANSEARARAAKMGFVEVDADNMVLDPEKSDKWVRNSDGEWQRKGTAALYLSKAEDSEGSDTEISASPSTYDYEDDFM
NopP2	LOCUS_17520		0.656	97.6	Type III secretion system effector, XopP/hlk family	B. zhanjiangense	Unknown	Unknown	Unknown	Unknown	Unknown	MTGIGRAGTSHVEAAGADSTGELNSSSVEPSLFPGERSQSFDAVVERMRSGPQDRTSALAIQPPTRDEIKAAKRELSNLLEELETCRRAARHARDLPEAQELIDQVVKAGSTVLEYYANLPTDLARRILPDDRARRLRDDTLDAANECDQVAKKIVDGLEKNRRKAADLLDKIKDTASPAQLSRVVAGVADHYVACMEWWGKKALRSERMQSVCAATAKLPCSTPEMQNNEEAALRLHTGWALYTKCMYLQSRIALAQLLINSQASTFEPDVRSTLMDDSGRVRLLGTFIEDVFPAFVSTAGAVLKSDGAALDAEHRAVLEGVMERLSEFASGLSGIVASLREAGTRADLPLRLLDETVEGAWVTANDVMRLLALQPKTEATIEPPAWAALPENTAVVG…
NopT	LOCUS_21820	GTCAGCTTTCGGAAAGCTAGTGCGCGTA	0.8	98.5	Peptidase C58	B. zhanjiangense	PF03543	Peptidase_C58	Family	GO:0004197	Cysteine-type endopeptidase activity	MRALRPGTETHSSAAGLQQRYEDLKTAEGSHNPQARSTILREAGLEPSAEQTPYRFGTSSRIDKIVNEVTHDPSIYLVSLRFAAGGAHMIATSTSNGMTTLFDPNYGEFTVRSDQMGDLFKSLADRYSNPPNGLDISTVVTQRMT
ULP familly	LOCUS_17690		0.97	92.2	Ubiquitin-like protease family profile domain-containing protein	Bradyrhizobium sp. RP6	PS50600	ULP_PROTEASE	Domain	GO:0006508/GO:0008234	Proteolysis/Cysteine-type peptidase activity	MRDDAQSAPVDGAAARPLLFTEPSDAPAQSSDIYRGLNSFVDLPYTPQQMRDDAQSAPVGGAAARPPLFNEPSDAPAQSSDIYRGLDSFVDLPYTPQQMRDDAQSAPVLSPAGKPAFFVGRSGVRQELEDIGYRVDEDWQDGSQPVPDFLLDVLDNIGVLPTQFSGPTQVSINGETHSITLGPRGRRDVQFIHHPRPSRVPGAQIGPSATVASSGHRGGPVLGPTQWLGDEHIQWDYELLAQELQQNNPDLAAGTRFVDPLIAQMLRSPSKEVAERALGWVRHDTADFLFLPVSDASDTDRHQRGSHWSLLLVDRRDRGGRSPITMTPPRDTMTGPQRNSQDGSTLACNRPR
NodN	LOCUS_49130		0.92	99.4	Acyl dehydratase	B. zhanjiangense	PF01575	MaoC_dehydratas	Domain	Unknown	Unknown	MNEVWKKPPITLDAYQSMVGKEIGVSSWHLIDQPRIDTYADVIEDHQFIHVDPERARKETAFGTTIAHGFLTMSLMSIMSYEVMPVIAGTTMGVNYGFDKLRFISPVRSGKRVRGRFVLAEAKLRKPNELQSRTNVTVEIEGEDKPALVAEWLGLIYFE
PanB1	LOCUS_19840		0.927	87.9	3-methyl-2-oxobutanoate hydroxymethyltransferase	B. cytisi	PF02548	Pantoate_transf	Family	GO:0015940/GO:0003864	Pantothenate biosynthetic process/3-methyl-2-oxobutanoate hydroxymethyltransferase activity	MSYILERPVERVTLPVLQRWRQEGRRIVMTTAYDAVTSRIADPVVDIILVGDSVGNVCLGFDNTLPVSMAMMNHHLDAVARTKPRALLVADMPFLSFHLGVDETIRNAGGFLQHGADAVKLEGGAKRVEMIRALVDCEIPVMGHLGLTPQSVNVMGGFKVQGRKADDALRLLDDAQRLQEAGCFALFLEGIPAELAARATESLNIPTIGIGAGASCSGQVLVFHDVLGLTEGHRPKFVRAYSTGFQMLQDALARWAADVRNGAFPAPEESYRLPEGLNDAIANWTPSTST
PanB2	LOCUS_22350		0.927	97.9	3-methyl-2-oxobutanoate hydroxymethyltransferase	Bradyrhizobium sp. ERR14	PF02548	Pantoate_transf	Family	GO:0015940/GO:0003864	Pantothenate biosynthetic process/3-methyl-2-oxobutanoate hydroxymethyltransferase activity	MGSGFNMSHSSEQPLERVTIPALQQWKDEGRRVVMTTAYDAVAARIADPIVDIILVGDSVGNVCLGFDNTLPVSVAMMNHHLEAVARTRPHALLVADMPFLSFHVGSEDTIRNAGGFLQRGADAVKLEGGAKRIEMVRALVDCEIPVMGHLGLTPQSVNVMGGFKVQGRTTDTALRLLDDAHRLQEAGCFALVLEGIPAELAARATEFLTIPTIGIGAGRDCSGQVLVFHDVLGLTEGHRPKFVRAYANGFQLFQEALSRWAADIHKGAFPGSEECYRLPDQLRHAVANWVPSNSTSR
Unknown8	LOCUS_16910	GTCAGCTTATCGACAGCTAGCTCCCGTA	0.551	94.4	Partial sequence of Leucine-rich repeat (LRR) protein	Bradyrhizobium sp. IAR9	PF00560	LRR_1	Repeat	GO:0005515	Protein binding	MSTAISWPACPNAFQQRFRSWTPGGNRLTHLPGLPAGLQRLNVEYNQLTDLPEPLPAELEWLSASHNLLTSLPETVPPQLLWLGISNNQLTSVPETR
Unknown9	LOCUS_16920		0.941	91.1	Partial sequence of E3 ubiquitin--protein ligase	Bradyrhizobium sp. Rc2d	PF14496	NEL	Domain	GO:0016567/GO:0004842	Protein ubiquitination/Ubiquitin-protein transferase activity	MQAGLATAMHAGHYAGPQIFFSTADGAVEVQPRSLQDVAADWLEGGPTAMATWQHFAHEEGAADYARFLVRLWGTVNYGNEAFRQAVAEDLRQAAVRPRLREQYFELASGANATCEDRITLAWNGMQTARLNADVENGVCDARLGELLQHGRVMFRLEALDGIARERVNSLRRAEPDADVDEIEIYLAYQTQLRDALELRHIAPDMRFMNVSHVTEDDVASAEASVRTQEVAEFPDYLAARWQPWESVLRRIAPEDYAEMQERLVDAMGVQFQTRLDGRLAEHGLTGDADAERVLGAQIRNEIAREIKSAVMHQVLGETRP
Unknown10	LOCUS_16580		0.854	99.6	Uncharacterized protein	B. zhanjiangense	Unknown	Unknown	Unknown	Unknown	Unknown	MDRVRRFLASDISQIATNPQEYSDFVSEKAERAAIVAGGYASTYDDPDTPARFFSYQLGGKTVGLLRAGGPVRVKGDHFRRQFGRNDITSVIDLRVTHPLVENAGDILLEHQLREDGDHPLVLSRPAVEEVEPRLAEMGFVHVGRNHWVLDPHRNPEVWTKNEDNKWQRVDKPTKYLSKVVEDSDNQGNFDADSSDDDPSQYLERAFERFAVEQDDSE
Unknown11	LOCUS_17050		0.532	100	Uncharacterized protein	B. zhanjiangense	Unknown	Unknown	Unknown	Unknown	Unknown	MIGEMIGSAAGGWLGGPAGAAIGAAVGGTVDKVFDKVVHNLEPEKSGPDKAAETKDADETSSVKTLGKNPELHLSLSTLGGEPMFLSIPAIVSPARAT
Unknown12	LOCUS_17380		0.78	96.8	Uncharacterized protein	B. zhanjiangense	Unknown	Unknown	Unknown	Unknown	Unknown	MDRARQAGWNMRGKTASPFVSLVEDPSKLTVSRDHWARAIANNANTLHTYAVPKSAVWTPDDVLSSIGLGMNVEDQDNIDADVDLMCSLGRTPTSETERLFLGGDLENYRVASEANPYRRETGD
Unknown13	LOCUS_17400		0.501	96.4	Uncharacterized protein	B. zhanjiangense	Unknown	Unknown	Unknown	Unknown	Unknown	MDPFEDVNRSEARMHYLEPQQEETAQADFEQGLRESQPILAGLASPGTASNRTVTDGNKRAQAIPENERCTPASFVRTRAQLAAMLTCANIAELRREIELAAQRSAEWSRASGSSVDRVDSGRVYDDVVGSSYVELQRFQNHASHCKPHALDRQSAMAHLRSMAALRYDAAPWNIWGGQRLDLGRAAAEHIRGDTSSSPFVSLSEEASQLLLSPDDDNEYGAKVIAENANELHTYTVPRVTTWTAEEIVSILEDGTENDEPALAWVSDTPTEEREVLFLGGNLDDYRTSSASNPYRKSETKG
Unknown14	LOCUS_17840	GTCAGCTTGTCGACAGCTGATCCGAATA	0.967	93	Uncharacterized protein	B. zhanjiangense	Unknown	Unknown	Unknown	Unknown	Unknown	MDPFNSINPFDRDHAAVSQPQQQQAEFEPYLDEVPQLDAPAVAEIPASSDPYYFPLSEEERSLIEALELGHHGAHGAHPEDAVTRHLGDTAAQHSAPREAWTWPIELPAEGHDQDPLRGMMGEPNLTSSLPTARDHQGPDRGKAVRQFNWSDGYQPARNELTESAPSSSHEVLMRDDYTGELRPAKRQRTLSHTEGDAIGRRVGEPGSSVVREPMEDAGAPFQASDRLVLPEGYDQDLLWAMVRNAGPSSSVEPTEGHHQGLDSEPAVIPFNFRQGDQHASAALGRSDVPPRQDSRPNSFIVHNDRYTALFVPAATMRPSTPLNPPGTAIPLGFRLENAPQPSAQRASPSRLGRSMEQAAPASSRAERTSPAPREIYAASFAVPENFSHGDQPAPDTML…
Unknown15	LOCUS_21180		0.963	78	Uncharacterized protein	Bradyrhizobium sp. Rc2d	Unknown	Unknown	Unknown	Unknown	Unknown	MDPIDPFLDSGAWMREYAALQGRAGQRSGDPSEQGDFQQRMEDLHLDSSDEARSASPDQASAGSGRAIRRDDFGGSMRVPPRPAFRESALGDSRRSVDIPRFQPPASAQVPQSSLRDDSFSGARYSFLDAEPAVEVRSGKTRGLWSRFKSGLGKAFGGGSSEKSSRDAGQGDSFSTNFRIDYARQPGRTRGGPVPEADEVLIKDFRNKATGNLSDGTIKNAAADLRHLSARLSAAGRPSIADRIRRELENAQQDDPEVENHQLEAELDEDVDTYANDRGRRIKAALKKLREVGAGNVLAPDLRRLAPHGADATLIGMWAAAEKATHRIEPETIDRQARRMSRLSEWLQTHDRPPMAGRLSTPAFVQDVEKYRRETNDSKINSDLVKLGQYEQILEANRA…
Unknown16	LOCUS_17680	GTCAGCTTGCGGTAAGCTATCACAGATA	0.549	95.5	Uncharacterized protein	B. zhanjiangense	Unknown	Unknown	Unknown	Unknown	Unknown	MAPKGGAGEHRSRLTGTSEQQKSLNDDHTDFEKSHRNADMGFDRLRNYLLLVEANAALGVSPEQAGGEPRRGESNSTPAVRFSVADAGGGAGWVVGDLPRSRLLR
Unknown17	LOCUS_17270	GTCAGCTTCTCGTCAGCTAGCCCAGCTA		57.5	Partial sequence of Lipase	Bradyrhizobium sp. CCGE-LA001	Unknown	Unknown	Unknown	Unknown	Unknown	MTAFDEDGLCPRADIEAARPICAKHTNRFFTKVGTSDAESCVESNPLSGAIATAMSPALDFIGQGESYRTLADTPLLTPQMMASLTAFIDRRLLLELGRFPMEGPC
Unknown18	LOCUS_21770	GTCAGCTTCTCGAAAGCTAATTTCCATA		-	Uncharacterized protein	No reported evidence	Unknown	Unknown	Unknown	Unknown	Unknown	MHSIKTIDFEENGQLTDLIPVHTSRDYLEIRPSDERKGNIEACRRYLELAKLICHCSRNEVPNTDL
GNAT family	LOCUS_31130	GTCAGGCTGACGTAAGTCGAACCAGTTA		98	GNAT family acetyltransferase	B. zhanjiangense	PF11391	DUF2798	Family	Unknown	Unknown	MLGIPRRYSHFVFGIIQSGLTSLIAAGIASLPAGSAMVFLGHWMVSWLIAWAAMLPIVLLAAPAIRAVSLRLTREEKELRTGSYEKTPPGESQAGQRVVGG
Histidine kinases	LOCUS_13160	GTCAGCATTGGGGGCTATTCTTTCGCTA		91.4	Histidine kinases	Bradyrhizobium sp. Rc2d	PR00344	BCTRLSENSOR	Family	GO:0016310/GO:0016772	Phosphorylation/Transferase activity, Transferring phosphorus-containing groups	MDIGDLVDQTLRADVVVDTHIDPGLGQFQADPEELHLALLNLCKNASDAMPEGGTISISARNVCVQIDAPWVEISVSDDGTGMSPDVLERAFEPYFTTKEIDTGTGLGLTQVKRLVERCNGTINIQSAENKGTTVRMRFPCT
DUF1521 domain	LOCUS_17060	GTCAGCTTTTCGACAGGTATTGCGGGTA	0.952	99.6	DUF1521 domain-containing protein	B. zhanjiangense	PF07481	DUF1521	Family	Unknown	Unknown	MPYLPVAGLPVVGALDSTMNGVVPEGAVVAPAFNAMLGQYAPASYQYLPVASPALVGSVVASVVPVAVAPAVVTTQAYMMAPPPPTMLVGQPNQSSEPAVDPVWTHEVKDGKATINLGDKYTITADEKDGTWTVRNNQTGHVTKIHGDPHVDADGDGKDDFDFKKDMTFQLDDGTKITVNNVDYGNGEAISSKLTITNGHNAMVVEGLGDDKDGKNNLRVTQSNAGMTLDELTADGAQTIHESGQGWADGAGRAVNQASIDAGEEGRGPGNYQYASPASGSASPVFFVPPPPPPLAMVPVAVAQAPAQSPQPAPVWSHEVKDGKATINLGDKYTITADEKDGTWTVRNNQTGHVTKIHGDPHVDANGDGKDDFDFKKGMTFELDDGTKITVDTVEFGKG…
Polygalacturonase	LOCUS_21120	GTCAGCTTCTCGAAAGCTTGGCCGAATA	0.943	98.8	Glycosidase, Hydrolase, Signal	B. zhanjiangense	PF00295	Glyco_hydro_28	Repeat	GO:0004650/GO:0005975	Polygalacturonase activity/Carbohydrate metabolic process	MTKRFRNWALLSILASMVVCPAAKAQDRRTIAEPVAPHTVCDRPVPSGKNDTVTLQDAIQHCPAGAAVYLGRGEFHSGPLEMKSGVTLWIGRGAALIAIPEPAAYDKGRGQCGRIMGKGDGCRPFISFSGTRGGGIYGDGIIDGQGGAIMGGGAETWWQLARRAQAEGGNQNAPRLIQIDHAQDITFSGVTLRNAPNFHVAMNRVEGATFWGLTIDSPADARNTDGIDPGASQDVTITHSLIRTGDDNVAIKAGDNGSSSHISIIDNYFGWGHGMSIGSEVNSGASDILVRNLTLDGTTSGLRIKSDVSRGGLVERVTYENVCLRGNRWPVAFDAKYDPRAQGTRIPVYRQIVLRHVRGDNGVLLIRGVDERHALDVTLEDVRFANSATWQLEHAKVTA…
Glycosyl hydrolase	LOCUS_17560		0.951	96.3	Glycosyl hydrolase	B. zhanjiangense	PF00295	Glyco_hydro_28	Repeat	GO:0004650/GO:0005975	Polygalacturonase activity/Carbohydrate metabolic process	MSELSKRNVLALPFVAMIGLFPASAKAPIWSSSDRYGTYSLDGYSWNNDVYGQGAGPQTISVHAVDRWSVWSNHPDTGGIKSYPHEAFNVGKRLSAIKTLTSSFDQSVPARGRWNFAYDIWDSSNTYEIMLWTNYTGNPDGSGDVKPISYHYTSTGGAAIPVHTGVDVGGTTWNVFEGWNNHKVISFLRASKANAETVDIKSILLWIRSKGYFADIVVGSVQYGVEITSAPGGLNFDVNHWAVTSK
L,D-transpeptidase	LOCUS_73750	GTCAGTTTGTCGTGAGTTGTCCCGGGTA	0.946	98.6	Murein L,D-transpeptidase	B. zhanjiangense	PF03734	YkuD	Domain	GO:0016740	Transferase activity	MTVAATFLTVSASSALAQDQTRSSAAELAIEAAIPRPEPANVPPPTASDIKLDTTATIPDSAKEPVKAEVAPAPDKIETKPSDVATSPATEAPKSETAKTEPAKTEPAKTEPAKADTATAPPATPAAEPMKAASKVPAADQPVADKLRDIIGAKTSRHFDRKNERAAIENFYGARDFAPVWTQGGSLTAAAKGVIARLKDAASDGLNPADYPVPDFAAATTPDALADAELKLTASMFDYARQAQSGRMHWSQVSGDILYPEHPVDPNEVLAKVTTATDASAALDSYNPPHKLYKELKAKLAELRGQGNGPAIEIADGPALKYTPAGKKQAEIVVEDPRVPQLRAKLGITENANDTRYDAAVADAVRKFQSGAEMKATGILDDKTVKALNAPKRDKQIDV…

## Sheet: Table S5.6_Chr_SMVTL-02
Table S5.6: Summary of predicted Type III effectors (T3Es) in Bradyrhizobium sp. SMVTL-02.
Putative effector content	Gene ID	Upstream tts box	Effectidor score	% Blast P (MaGe)	Similarities TrEMBL (Blast P)	Organism	IP id	IP name	IP type	GO	GO term	Protein sequence
NopM	LOCUS_12980		0.824	72.6	NEL-type E3 ubiquitin ligase domain-containing_x000B_protein	Bradyrhizobium sp. cir1	PF14496	NEL	Domain	GO:0016567/GO:0004842	Protein ubiquitination/Ubiquitin-protein transferase activity	MDPFNNVNPFEASDVERTHDDRLQTQQADQAGFQQHLNELHPHERQPSNSNSLGQPHVVSNRDAEQLSMPREDRVGESTSWSPSDPSSEQWGNQNVYFAAADHSGQLPGSFSLTDCWQGMDAAADWPTHSVDQEEHSWAEADDVVSEWPTSPEIPWEHSLEASTLGRQPWPGDGNASRGGRRLPLAPAAAQWTDSLHGTGASTSASASNLTDLEDPVLREARLEQILDSWAGEPGKTENEDRHEAVRRIRAWAEAGDVYARLELPRLGLTTLPAAFPAVLRSLDVSDNKLVHLPDTLPAGLRTLGASGNRLTCLPDMLPIGLQSLEIGGNLLSRLPETLPENLWTLAVCSCRLTSLPHTLPAGLQDLDVRGNLLTSLPNTLPTGLQTLAVGGNRLTSLP…
NopP1	LOCUS_13040		0.833	91	Type III secretion system XopP/hlk family effector	B. stylosanthis	Unknown	Unknown	Unknown	Unknown	Unknown	MVASQLQTSDMAGPIPWTGDEIKAAKRQMDSLLAELDTCRDAAVQPAPNALVAQELIDQLIKAGSNVLEYYASLPQHEARSILSDDKARRLRDEVLYAGDQCNKLATPTIYALEQSRKSAAAVLDRMVQSNAPFDQLSRAISSVANRYAACMEWWGKKALRLERMQSVCTAAYNLPSTTVEMRQAEEADLRLHTGWALNMKCLHLQSQIALLRITIEPQMSTFEPATRETLMDENGRVRLLGTFIDDVFPAFNSTSEAVLNSKGRALDAAHCAVLEGVMERLSELGLAWHNIVAKLSDTGTAKLPLELSGQIVEGAWVTAQEVMRFLSLQPIASAVMVPPSDPRAARPASTIGEAVVAEGARARRKVKGKSTRSAGGSAPGQTQAHVATADNAAAPAAK…
NopP2	LOCUS_12430		0.756	95.4	Effector protein NopP	B. stylosanthis	Unknown	Unknown	Unknown	Unknown	Unknown	MYGRINDWSGSSSYENYHAEHSDSENQDVSDAFARMRLQDGAGSSSSRYSLSSSPPVVEIDRATFRREVRNFHGEEINRIANNPHEYSEFVSDRAKRTSEVAKDYSIRRDSDDARYYSYQLGNKSVGLQRTEPGFSMTDFESNRWREQFPGADSVTSIVDFQVAHPLVTNAGDILLEHQLRQDGERPLVNWRPANPEAKARAQSMGFVEVDEDDMVLDAARSGKWRINDDGKWQRATSSQRYLSKVDSDDEVAQASDSDGDFM
ULP familly	LOCUS_15350	GTCAGGTTCTCGACAGCTATCGCCCATA	0.739	66.2	Ubiquitin-like protease family profile domain-containing protein	B. manausense	PS50600	ULP_PROTEASE	Domain	GO:0006508/GO:0008234	Proteolysis/Cysteine-type peptidase activity	MEFPSTNRVRQQSGSAGAQESSPVQSADATAFEQQLSEIGNSGGRVLMQPLIHRPGASASEAQPILQRSGAQDSAAPHRGGGGGSAQPSKSTGVLVGHSNRPVYSEDALIISRLGPALVKGNAAKCTAENNVSNLLTLDRWLFENRRGTIAARLDDESLAADVEEFIKNGGTKKVRKALDHLRTSESAGGVVPIAGVVKLSPYPEDAVLIRQYKNETRTPTGQNNATALTRFSDYLREKNKRRIAGRLSDQSLDHDVDDYKKTPGYDPKIVSALGRLRKSQAGVQAIEVERRIPPAPCSEDAVLTEATCIGDGATQPDVGISWPEVLRAEGQDGDVSLEVMDEADRSSSLQSSTQVGASLGGAPLIMQLNVQDNSPAPYGEDGRAMLSASLVQSARSAA…
NodN	LOCUS_33820		0.874	98.7	Acyl dehydratase	B. huanghuaihaiense	PF01575	MaoC_dehydratas	Domain	Unknown	Unknown	MNEVWKKPPIALEAYQAMVGKEIGVSSWHLIDQPRIDTYADVIEDHQFIHVDPERAKKETAFGTTIAHGFLTMSLLSIMSYEVMPVIAGTTMGVNYGFDKLRFISPVRSGKRVRGRFVLAEAKLRKPNELQSRTNVTVEIEGEDKPALVADWLGLIYFA
PanB	LOCUS_29910		0.903	92.4	3-methyl-2-oxobutanoate hydroxymethyltransferase	B. manausense	PF02548	Pantoate_transf	Family	GO:0015940/GO:0003864	Pantothenate biosynthetic process/3-methyl-2-oxobutanoate hydroxymethyltransferase activity	MTSASRNIVPFPRAEVRRREHEIAFLPAALEIAESPPSPIGRAIGVSIIAVFCIALLWASLGSVDIVATATGKIVPGGRTKLIQPFETGVVRAIHVRDGQSVKAGAVLIELDPTMTEADQERQRSDLVAAELDVARLRAALTDDPLAAFRPPQGASAAEVDMHRQFLISQRAEQSAKLAEIERQQGQKEAERATTSASVAKLQATLPVLQERVDIRKNLVDKALASKVVYLSEYQDLVGLQQDLVLQQSRLREADAAIALLKETKERTAAEYRRTTYDALAKAEQKAASATQEVVKAERRTKLQQLTAPVAGTVQQLAVHTVGGVVTPAQTLAIVVPTDSQLEIEAMLSNRDIGFVHPGQKAEIKVDTFNFTRYGLLSGDVLTVSTDAITRDRQGGSNE…
YcgN family	LOCUS_25590	GTCAGGCTCGCGATTTTGAACAGGCCTA		97.1	UPF0260 protein IQ16_01197	B. huanghuaihaiense	NF003507	PRK05170.2-5	Family	Unknown	Unknown	MSGEEWESLCDGCGRCCLNKLEAEDTGQIYFTHIGCKLLDGSTCACKDYPNRSDKVPDCVRLTPANVRTLNWLPPSCGYKLVAEGRDLYWWHPLVSGDPNTVHEAGVSVRGRVEGSEEEVPDEELEDHIVQWPAVLPKRARLKRRPKD
3α-HSD	LOCUS_11800	GTCAGTCTACAGCGGCGCTTTGGCCATA		91.7	3-alpha-hydroxysteroid dehydrogenase	B. neotropicale	SM00822	PKS_KR	Domain	Unknown	Unknown	MARDKDNVMGRVSEKVILVTGAARGMGAAHARLLVSEGARVVLTDVLDADGEAVASELGDAAIYVHQDVSEPKSWATSVAAAVSTFGALNGLVNNAGVASMAPIEQFPLDQWNRTLAVNLTGVFLGIQAALPEIRRAGGGSIVNVSSIEGLRGSPGLHAYVASKFGVRGVTKSAALECAAYGVRVNSVHPGLVTTAMSENLDPALFPIPLGRAAYPQEVSQAVAFLLSDASSYMTGAEIVLDGGLTIGVPHKCAALESM
Unknown7	LOCUS_13000		0.915	96	Partial sequence of Leucine-rich repeat (LRR) protein	B. stylosanthis	PF14496	NEL	Domain	GO:0016567/GO:0004842	Protein ubiquitination/Ubiquitin-protein transferase activity	MEGEPEAIAALQKFANEPGAREYMRFLNRLRETVSYRHLEFRSTVLEDLRQAAIRPGLRQQYFQLAFGASETCEDRITLTWNGMQIARLNADVEEGTYDHRLGELVDQARVMFRLGALERIARQKAGSLQFVDEVEVYLAYQVKLRERLDLRLMAPKMRFFDVSYVTEHDLTAAEKQVRNEEAADFADYLATRWQPWETVVRRIAPEAHAQMQDRLIEAMDEDFQSRLEQRLADHDLTGNSDAELQFGAKIRDEIACEIKGALMRQVLGDHGLEL
NUDIX hydrolase	LOCUS_54640	GTCAGTGTTGGGTTGCTCCGTGATAATA		94.4	NUDIX hydrolase	B. niftali	PF0029	NUDIX	Domain	Unknown	Unknown	MAKSSKLVVAKKGRVLLVRRRRDKLWMFPGGRKRAGESERKCLRREIREELPKLKLGPVKLWKEVKAKNRRSGRKMSDAIFLAKDAGGALKIGDKKEIDKAVWCKPRGIRLTPTSRYIRDKLFPK
L,D-transpeptidase	LOCUS_62840	GTCAGTTTGTCGTGAGTTGTCCCGGGTA	0.902	94.3	Murein L,D-transpeptidase YcbB/YkuD	B. huanghuaihaiense	PF03734	YkuD	Domain	GO:0016740	Transferase activity	MRNCLNHRAGFDRVLMTVAATFLTVSAGSALAQDQARSSAAELAIEAAIPRPEPANVPPPTASDIKLDTTATVQDPAKETVKEPAKADTAPAPDKVETKPSDLATTPAPEAPMSETAKSEPAKTEPAKTEPAAPAAATAPAAEPVKAASNVPAADQPVADKLRDIIGAKTSRHFDRKNERAAIEKFYGTRDFAPVWTQGGRLTAAAKGVIARLKDAASDGLNPADYPVPEFAAATTPDALADAELKLTASIFDYARHAQSGRMHWSQVSADILYPEHPVDPNEVLAKVTTAADASAALDSYNPPHKLYKELKAKLAELRGHGSGPVIEIADGPALKYTPAGKKQAEIVVDDPRVPQLRAKLGITENASDTRYDAAVAEAVRKFQSGIEMKPTGILDDKT…
MFP family protein	LOCUS_29910		0.695	95.4	Membrane fusion protein (MFP) family protein	B. sacchari	PF13437	HlyD_3	Family	Unknown	Unknown	MTSASRNIVPFPRAEVRRREHEIAFLPAALEIAESPPSPIGRAIGVSIIAVFCIALLWASLGSVDIVATATGKIVPGGRTKLIQPFETGVVRAIHVRDGQSVKAGAVLIELDPTMTEADQERQRSDLVAAELDVARLRAALTDDPLAAFRPPQGASAAEVDMHRQFLISQRAEQSAKLAEIERQQGQKEAERATTSASVAKLQATLPVLQERVDIRKNLVDKALASKVVYLSEYQDLVGLQQDLVLQQSRLREADAAIALLKETKERTAAEYRRTTYDALAKAEQKAASATQEVVKAERRTKLQQLTAPVAGTVQQLAVHTVGGVVTPAQTLAIVVPTDSQLEIEAMLSNRDIGFVHPGQKAEIKVDTFNFTRYGLLSGDVLTVSTDAITRDRQGGSNE…
Polygalacturonase	LOCUS_14550		0.906	86.6	Glycosidase, Hydrolase, Signal	B. manausense	PF00295	Glyco_hydro_28	Repeat	GO:0004650/GO:0005975	Polygalacturonase activity/Carbohydrate metabolic process	MLVRLHHCALLSMLAVMGLAQAKDRRAVAKPVAPSHICARLAPSSESVTDRLQDAIAQCPPGSAVYLAGGIFLSGPLEMKSGVMLWIERDATLIALALPKAYDKGSGNCGRIGGKGDGCRPFISFFKTRGGGIYGDGIIDGQGGALMVGAGESWWQLARRAQTEGGNQNVPRLIQVDHAQDITFHGITLRNAPNFHVAMNRVEGATFWGVTIDTPADARNTDGIDPGASQDVTIAHCQIRTGDDNVAIKAGTNGPARYISIIDNYFGWGHGMSIGSEVSSGVSDILVHGLTLDGTTSGLRIKSDVSRGGLVERVTYENVCLRNNRWPIYFDTRYDPQAHGDEIPIYRQIVLRHVRGGDGALVMHGIDVAHPLEIELDDVRFSDSATWQVENANVVGSGV…
Glycosyl hydrolase1	LOCUS_77160		0.911	95.1	Glycosyl hydrolase	Bradyrhizobium sp. ERR14	NF004860	PRK06215.1	Family	Unknown	Unknown	MFELSKLNVLTLPSALLIALFPASAKAPIWSSSDHYGTFSLDGYSWNNDVYGQDAGPQTISVHSVNQWSVWSNQPDTGGIKSYPHGAFNVGKLLSAINHLSSSYDQSVPASGRWNFAYDIWDSSNAYEIMLWTNYTGNPDGSGDVKPISYKYNSSGTAAIPVYTGVRVGGATWNVFEGWNNHKVISFLRTSKTNSETVDIKSILQWTRSKGYFSDIIVGSVQYGVEITSSPGGQHFDVNHWGVISK
Glycosyl hydrolase2	LOCUS_11770		0.911	89.8	Glycosyl hydrolase family 12	B. stylosanthis	PF01670	Glyco_hydro_12	Family	GO:0000272/GO:0008810	Polysaccharide catabolic process/Cellulase activity	MNVGKPLSAIESLSSSFDQTVPTTGRWNFAYDIWASSNAYEIMLWTNYTGNPDGSGDVKPISYKYNSSGTAAIPVYTGVNVGGATWNVFEGWNNHKVISFLRTSKTNSETVDIKSILQWIRSKGYFGDITVGSVQYGVEITSSPGGVRFDVNHWAVISK

## Sheet: Table S5.7_Chr_BLXBL-03
Table S5.7: Summary of predicted Type III effectors (T3Es) in Bradyrhizobium sp. BLXBL-03.
Putative effector content	Gene ID	Upstream tts box	Effectidor score	% Blast P (MaGe)	Similarities TrEMBL (Blast P)	Organism	IP id	IP name	IP type	GO	GO term	Protein sequence
NopM1	LOCUS_70900	GTCAGCTTCTCGAAAGCTAAGCCTCGTA	0.934	99.6	NEL-type E3 ubiquitin ligase domain-containing_x000B_protein	B. manausense	PF14496	NEL	Domain	GO:0016567/GO:0004842	Protein ubiquitination/Ubiquitin-protein transferase activity	MDPFNNLNPFEPPDVEPAYYDWLQQQQADQAGFQQHLNELHPHDRPPPNSNSVRDTHGVSNRDADFLSMPHEDRVGQGTSRLPSDHPTFSGQGVNQHMPFAAADRGDQLPAGNFSLTDDWHGMDGAADWPTHNVDQEEHWWAEPGDVVPEWPTPPAIPWQQNLGASILPRPPRPGDVSTSRGGRRLTPAASQWTEALHGTWASCSGSTDLENTVLGESPLDQILDTWASEEGQTEDEDRQEAVRRIKAWAETGDVYAGLELQDLGLRTLPAALPSGLQSLNVSDNELVRLPDTLPSELRTLAISSNRLTRLPDALPTGLQSLVIGSNQLTRLPETLPEGLSTLAVSGNRLTSLPDTLPAGLQDLDVRGNLLTSLPDALPSGLQLLAVGGNRLTYLPDTL…
NopM2	LOCUS_70940		0.934	98.8	NEL-type E3 ubiquitin ligase domain-containing_x000B_protein	B. manausense	PF14496	NEL	Domain	GO:0016567/GO:0004842	Protein ubiquitination/Ubiquitin-protein transferase activity	MNTGRAESGAGIPSEQGHRQGCLCGLTRAAAQWVEALTGTRSSAPPQESQDQILDAWVDEFGRRPDEDRHEAVRRIRAWRENAYDSAPLPLNLSSLSLTTLPPVLPADLQQLDVSRNRLISLPETLPAGLWDLNVNENWLRSLPETLPAGLRLLNVSSNRLTGLPDTLPPGLVRLYASRNRLTRLPDTLPPGLLRLYANSNGLTSLPDALPAGLRQLEARDNRLTSLPETLLTQLGSGCRIELASNRLPERVRTNLGAALNAPGYSGPHVFFSMGGGTAVDQERPLAEAVADWLKGEPEAIAAWQNFADEEGAPQYALFLDKLQKTVNYDNPQFQQVVAEDLRQAAIRPQLRQQFFQLAFGASETCQDRITLTWNGMQTARLNADVEDGAYDDRLGELI…
NopM3	LOCUS_72190	GTCAGCTTGCCGACAGCAAAGCTCCTTA	0.934	98.7	E3 ubiquitin--protein ligase	B. manausense	PF14496	NEL	Domain	GO:0016567/GO:0004842	Protein ubiquitination/Ubiquitin-protein transferase activity	MDTGRAQRGTGITPEASERAHRQGCLCGLARATTEWVGALTRARASSPAGNPTNPQAPATGEMSLHGLLEGWAAEEGQGEHENRQEAVRRTRALCEEVVNVDQPPPLDLSSLSLTTLSAALPAGLRCLNIYNNQLTNLPDTLPTTLQSLDVSGNQLSALPVLPAGLRRLNVDDNQLDILPDILPATLQELNACGNRLTSLPETLPAGIRQLDAGRNRLTTLPEALPRELNWLNISGNELTSLPNTLPAGLVTLYADHNELTSLPETLLTQLGSECTIDLDENPLPERVRTNLAAAMNVEGYAGPQVFFSMGGGAAESQARPLAGAVAAWLKDEPALVVAWQGFADEPGAQEYSRFLDRLQLPGTVNHGDAAFRQAVADGLRHATTRPRLREQYFQLAIG…
NopM4	LOCUS_71900	GTCAGCTTGTCGACAGGTATCCCTTTTA	0.934	98.5	E3 ubiquitin--protein ligase	B. manausense	PF14496	NEL	Domain	GO:0016567/GO:0004842	Protein ubiquitination/Ubiquitin-protein transferase activity	MNLERAQLGAGTSSEASHSENSEPGSPAAAQWGEALTDALAGATNPASSQDQVLASWAAEEGRHADEDRQQAVSRTRAWQQEGDLNETLDLSSLSLTALPVPLPAGLRRLNVDNNQLTSVTDNLPVGLQRLYASNNRLASLPELPAALRRLYAISNGLTSMPANLPRGLRRLNVTNNQLTNLPILPADLRELDASGNRLTSLPDLPAELERLNVDYNQLANLPELPAGLEWLSANNNQLSSLPASVPPDLLWLGASNNQITSVPATLMTQLGRDSSVDLENNPLPGAVQTNLATTMHSADYAGPQIFFSMAEGVLEVEPRPLHEVAADWLEGQPDAVVAWQGFAQEPGAQEYARFLDRLRGTVNSRNDSFRQAVVDDLQQAAARPQLREQFFQLAFAAS…
NopP1	LOCUS_71550		0.787	99.2	Type III secretion system effector, XopP/hlk family	B. manausense	Unknown	Unknown	Unknown	Unknown	Unknown	MSERQELIDQVIKAGLAVLDYYAALPPGLARRILPDDRARQLRDETLGAADECNAVAATIFDGLDKSRQKAAALVGRISRTASPDQLNRVLSGVEPYYEHCMEWWGKRALRSERMQSVCAATADLPSSTPEMRKSEEAALRLHTGRALNTKCKYLESQITLAQLSLASRLGPAVRDALIDGNGRVRLLGTFIEDVVPAFDSTAEAVMNSNGAALDAEHREVLEGVMERLSEFASEVRGMVASLTDAGAGADLPLKLLDQIVEGAWLTADEVTRLLAIQPKTPATIEPTAWAALPEHTAGMGEGTAARRKGKGRREAAAGEGSSTAGSAESQLAGSDAGTGPTRKVIVLSDLGTKTLTSAEEARARASSSASGNLTIWQAPPSREALTGLLKRLVELLQF…
NopP2	LOCUS_70880	GTCAGCTTCTCGAAAGCTAAGCCTCGTA		97.1	Effector protein NopP	B. manausense	Unknown	Unknown	Unknown	Unknown	Unknown	MYSRINGSSGEFCNASQADDARYSADSDNFAETLANMHLGPDSHAGPSPSATQSYSLVGRPPVVEISKRSFAEKAKAYHDDEIMYIAANPQEYSPHISSKAKRTKEIAEQYGTTKYDTESARYFSYQLGNTSVGLLRTEGGFEMRDVFQGEQWQKKFPGRTEVTSTVDLRIVHPFVDNAGDILLEHQLRLDGDGALLHSRPGNAEARARSQQFGFVDVDDDNMVLDPTQHPERWTKNSDGQWQRADKPALYLSKAEANDTESETARVSDRAEDDYDFM
ULP familly	LOCUS_71880	GTCAGGTTCCCGACAGCTATCGATCATA		99.1	Ubiquitin-like protease family profile domain-containing protein	B. manausense	PS50600	ULP_PROTEASE	Domain	GO:0006508/GO:0008234	Proteolysis/Cysteine-type peptidase activity	MEAASALERSQSTGVLAGGSKRPVYPQDALIILRLEPALIKGGAAKRTAGNNVSNLLTLDRWLFENKKEAIASRLDDESLATDVAEFIGKGGTKKVHKALDHLRTAELSGGVVPIAGLAELTPYPEDAALIKEYKNEERTSTARNYSTALSRFSAYLREKKKRSITGRLSDKSLDEDIRAYKKGPVRDPQIGSALARLRKSRAGAQAIELERQVLPAPLKDAILMESPSVGGAAAQHSASELAIQWPEVLRAEGHDGDLVSGTTDEASPSSSPETTSQDGASPEQTPLIMPGSAPEDTPASHRGDGGAMLGASVLQPRESTGVYVDGSMRPLYSDDASLIVGLEETIVGSNGEHLLSLARWLFANSRPGIAARLHDDSLSQDVEEFERSYGSSSVVTAL…
NodN	LOCUS_48390		0.889	100	Nodulation protein NodN	B. manausense	PF01575	MaoC_dehydratas	Domain	Unknown	Unknown	MNQIWKKPPITLQAYQALVGKEIGVSSWHLIDQPRIDAYADVIEDHQFIHVDPQRAKQETAYGTTIAHGFLTMSLLSIMSYEVMPVIAGTTMGVNYGFDKLRFISPVRSGKRVRGRFVLAEAKLRKPNEFQTRTNVTVEIEGEEKPALVAEWLGLTYFA
PanB	LOCUS_67630		0.915	99.7	3-methyl-2-oxobutanoate hydroxymethyltransferase	B. manausense	PF02548	Pantoate_transf	Family	GO:0015940/GO:0003864	Pantothenate biosynthetic process/3-methyl-2-oxobutanoate hydroxymethyltransferase activity	MSHISDPPFARVTIPVLQRWKGEGRRVVMTTAYDAVTARIADPIVDIILVGDSVGNVCLGFDNTLPVSMAMMNHHLEAVARTKPHALLVADMPFLSFHLSPEETIRNAGGFLQRGADAVKLEGGAKRVEIVRALVDCEIPVMGHLGLTPQSVNVMGGFKVQGRNADNALRLLDDAHCLQEAGCFALVLEGIPAELAARATKSLTIPTIGIGAGPNCSGQVLVFHDVLGLTESHRPKFVRTYVEGFPLLQEALSRWAADVRNGAFPTPQESYRLPEGLSDAIANWVPSNPT
Unknown1	LOCUS_70930	GTCAGGTTCCCGACAGCTATCGATCATA		97.3	Uncharacterized protein	B. manausense	Unknown	Unknown	Unknown	Unknown	Unknown	MDGSQFNPSYLNPSASEIAQQNADIGEGQQTSDARLQANFEEHVSELRGGSGPGRRARRNHDQAFGEDVALISEAKRTARGRGVPDRSVANAGTDIQNLSIWLRENSKAPLAARGDDESLQADVRDYINGGGSRSVVSSVNKLLPGTLPSLDEVLGRPPRAIRTYPEDARLINEAVQHAAREHGASTGEQRRSIHMRATRLRYLSEWLLNGHRGSIAGRFNGDQQQQDAFQADVAAYREVISTRRDRTLTDADLALLQNRLHIVGTGQAPRLRDPAQPGLPVMERDREAVRRQEFSAITIAGASAPALDIAGPSSSVRPPSDIYGGLESFIDLNAPTPYELRDDAHSAPAPDIAGPSSPVRPPSDIYGGLESFIDLNAPTPYELRDDAHSVPAQDVAGP…
Unknown2	LOCUS_70910		0.825	99.2	Uncharacterized protein	B. manausense	Unknown	Unknown	Unknown	Unknown	Unknown	MDPIDPLNNTGAWMQQYSALRAGQQSENASEQGSFERQMERLQLNSTDESSTDSSSPHQSPVEDGREIRRADIGGSMRMPSQSRLGGNSFRRTRHSVDIPRTHLGSSTEVLPHSNLRDDLFSSARYGLPMAQPAMGAKSSKSRGLWSRIKSGVTKALGGTSGRESSGSAAEQEFISTTFRADHAKQPGRTRGVPDDDKALFEEFKSRATGTLGDGTIRNAIADLRHFSARLSENGQASIADRIGNPALADELDNDADTYAKDRSRRIKAALKKLRDVGAGKELSADIRRLNPYPADATLIDIWAAAEKATQRIERESVDRQARRLYRLSDWLQAREREAMAGRLFTTGLTQDVEAYRQETKDSKINADLLRLKRYQQVLDANRALGLQPPVDAPPLFGE…
Unknown3	LOCUS_71220		0.924	81.8	Partial sequence of Shikimate kinase	B. uaiense	Unknown	Unknown	Unknown	Unknown	Unknown	METIDRACRAHDISKFSTAVVEHTKQGHHKQLKMPELATFLQKAATHFKDEFVPRWDEDVRRGKSWGYATTCNALSQPVGGQTGLQACEAVAEQVSRLDNRLIKKVEPKALSLLALSFSRHPASTRCRDATKRIARSSHDESWILQELNSQNLSLMVNGFSKWPKEVDCCNGIIAAAKEVGGRDRLSDFNAQSLANLVNGFSKWPGETSCGQATIAIANEILGPAHRADRLSDFNSQGLANLANAFSKWPGEMSCGQATVAIANEILKPAHRADRLPSFMNQGLANLVNAFSKWPEEQACSQATAAIAGQVCDNERLSAFNPQGMANLVNGFSKWPDNPTCSRATIALANEILDRDRRVERLSIFNNQELANLVNGFSKWPGTTDCGQATAAIAGEILR…
Unknown4	LOCUS_71280		0.924	84.1	Partial sequence of Shikimate kinase	B. diazoefficiens	PF01202	SKI	Domain	Unknown	Unknown	MSRLDKTLMKQMNPSALSLFASSFGRHPSAAECHAAIITIAEFCCDESFAFQELQNQSLALLVNGFSKWPAEESCGRATDAIAREVCDSRLSEYIPQNLANLVNGFSKWPEQAHCSQAAGLLAGEILRRAARRDGLFDFNQQGLANLVNGFGKWPEDRCGEAIGAIAKEIVARPDQLPDFTSQGLANLVNGFSKWLEQEDARRATAAIGEEVFRRAQNNELRGFVSQDLANLVNGFSKWPNEAGCRKGTVEIAVQICRRAARDAGLSDFIPQHLANLVNGFSKWPEEANSSRAAGFIGAVLCRRAARADGLSDFTPQHLANLANGFTKWPDDTGCNEATLAIADEVVHAEASRLSSLTPQLLANLVSGFSSRPAEISRRATVKMADEILSRTDRDGQFP…
Unknown5	LOCUS_71230		0.832	78.7	Partial sequence of C58 family peptidase	B. diazoefficiens	PF03543	Peptidase_C58	Family	GO:0004197	Cysteine-type endopeptidase activity	MRQEQYQDHKDYLRRGGAGAAQADLEAQNRVLREANLAPSGKEKVYEFGDSSSLSRMVEKIADDGSKYLLSLYFAEGGSHVVATSALNGTTTLFDPNYGELTAHPGEMEGLLQSLANRYRNPNGQTLTTITTQKIY
Unknown6	LOCUS_66860	GTCAGCTTATGGTCAGTTAAGCTGCGTA	0.731	97.6	Uncharacterized protein	B. manausense	Unknown	Unknown	Unknown	Unknown	Unknown	MGGDIRHIAGNPQEYSHFVSNKADRAAWVAGGYASTYDNPNKRARFFRYQLGDKTVGLLRSGAGFPLETEEAQRKFPGHSDVTSVLDLRVTHPLVENAGDILLEHQLRLDGERPLVMSRPALDGIEPRLAEMGFVHMGDMGDRGNNCWGLDPNQHPEKWTKNDDGEWQRADKPPLYLSKSEGNDTDTEAGSEASSEAYLSEADSSDDDPSWHLERAMRQLAMG
VOC family	LOCUS_61120	GTCAGCTTTCAGGGTTAGACCGGATCTA		97.3	VOC domain-containing protein	B. manausense	PF00982	Glyco_transf_20	Family	GO:0003824/GO:0005992	Catalytic activity/Trehalose biosynthetic process	MTSLAPILTTEDMDRSVRFYVDVLGFTCGMQTPGYSNLYRDAVRIMLAAPNAHGDWKGPKFTGQLYIELETADEVDALWAAVKDRAEVIYAVDDFDYGAHEFGIRDDNGYSLAFGAPSKPTAGRPD
DUF3124 domain	LOCUS_58670	GTCAGGATCGTGGCTGCCGGGCAAACTA		99.4	DUF3124 domain-containing protein	B. manausense	PF11322	DUF3124	Family	Unknown	Unknown	MHQMRFLAPLLAGLLCPLVLVTPALAQSKVEIEQTFAGSLTAMPKEELAISGGFYVPAYSSLAMSQGKLRVDFSVTLSVHNASETQALVVRRIAYFDTAGKQVESYLKAPVAVKPLATISIVIPTDDVRGGTGANFIVDWAATGEIAEPVVEALMVGGVANAHYAFISQGRPTRTVGKK
L,D-transpeptidase	LOCUS_12380	GTCAGTTTGTGGTCAGTTTCCCGGGGTA	0.92	99.5	Murein L,D-transpeptidase YcbB/YkuD	B. manausense	PF03734	YkuD	Domain	GO:0016740	Transferase activity	MRDCLNHRAGFDRVLAAVAATFLTVSAGSALAQDQARSSAAELAIEAAIPRPEPANVPPPTASDIKLDTTATVQDGPKDVVKEPVKAEAAPAAEKVETKPADIATTPAADTPKSETATTEPAKSEPAKADTAAAPTAAPAAPAAAAATPAAEPVKAASNVPAADQPVADKIKDILGSKTSRHFDRKNERAAAEKFYGARDFAPVWTQAGSLTAAAKGVIARLKDAASDGLNPADYPVPDFGAATTPDALADAELKLTASMFDYARQAQSGRMHWSQVSADILYPEHPIDPSEVITKVTTAADASVALDSYNPPQKLYKELKAQLAKLRGQGDGPVIEITDGPALKYTPAKGKKQAEIVVQDPRVPQLRAKLGITENASDDHYDATVAEAVRKFQDGAEL…
Polygalacturonase	LOCUS_66900		0.915	98.6	Glycosidase, Hydrolase, Signal	B. manausense	PF00295	Glyco_hydro_28	Repeat	GO:0004650/GO:0005975	Polygalacturonase activity/Carbohydrate metabolic process	MLVRLHFLALVSILATVGLAQAKDRRPVTEPVAPHHVCARLAPSSENVTDSLQDAIAHCPLGSAVYLANGIFKSGPIEMKSGVTLWIERGATLVALAQPKAYDKGLGNCGRIGGKGDGCRPFISFSKTLGGGIYGDGIIDGQGGALMVGTGESWWQLARRAQSEGGNQNVPRLIQIDDAQDIAFHGITLRNAPNFHVAMNRVEGATFWGITIDTPADARNTDGIDPGASQDVTIAHCQIRTGDDNVAIKAGSNGPARYISIIDNYFGWGHGMSIGSEVSSGVSDILVHGLTLDGTTSGLRIKSDVSRGGLVERVTYDDVCLRGNRWPIYFDTRYNPQAHGDKLPVYRQIVLRHVRGGGGALVMHGLDLIHPLEIALEDVYFSDSATWQVENANVVVSAV…
Glycosyl hydrolase	LOCUS_66890	GTCAGCTTCTCGAAAGCCAACCTTCCTA	0.926	98.9	Glycosyl hydrolase	B. manausense	PF01670	Glyco_hydro_12	Repeat	GO:0008810/GO:0000272	Cellulase activity/Polysaccharide catabolic process	MESNRINGAGSPEPLTGYVQTLENHDLFKQAVNDAKSASSAAPVSAKASAWHSSDPYGSYSRDGYSWNNDVWGAGAGPQTISVGAVNEWGVWSNQPNTRGIKSYPHQALDIGKPLSSIHTLSSSFNQTVPAGGAWDVAYDIWDSSKQYEIMLWTNYTGNPDGSGNVKPISYNYAASGAAIPVRSNVNIGGATWNVFEGYNGHKVISLLRTSKTNSGTVDIKSALEWIKSTGYFGDIKVGSVQYGVEITSTPGGKNFNFNNWTVTSK
Cell division protein FtsZ	LOCUS_05970	GTCAGGATGGAGTAGTCATCGCGCTCTA		100	Cell division protein FtsZ	B. manausense	SM00864	Tubulin_4	Domain	GO:0005525	GTP binding	MAGNIDIHEMKARIVVFGVGGAGGNAVNNMITAGLQGVEFVVANTDAQALAMSKATRLIQLGTKVTAGLGAGSQPELGRAAAEEAIDTIRDQLTGAHMVFVTAGMGGGTGTGAAPVVARIARELGILTIGVVTKPFYFEGQRRMRFAEAGIEELLKTVDTLLIIPNQNLFRVASEKTTFADAFALADQVLYSGVACISDLIVKEGLINLDFADVLSVMKEKGKAMMGRGEASGEKRVLAAAVAAISNPLIENPSIKRASGLIISITGGKDLMLYEVDEAATRIRDEADPDANIIVGASFDESLEGIVRVSVVATGIDNLDAAQALPVETALAQLAGKLRNDGRRIADRIERSAPLPQGESPPLRPQPHHPVGPPARPGMDYARQAAIQPLHPQGRAPAR…
Trehalose-6-phosphate synthase	LOCUS_71260	GTCAGCTTTTCGAAAGGTCGAGCATCTA		40.7	Partial sequence of Trehalose-6-phosphate synthase	S. fredii (strains NBRC 101917 / NGR234)	PF00982	Glyco_transf_20	Family	GO:0003824/GO:0005992	Catalytic activity/Trehalose biosynthetic process	MDPFNVVKAVCTSSRATSRARPEQLKMSQVAFEHHLSQAAQERSSKADAELFRHAAFAQHEAGIGMVSQQPDEKLVFVSNRVSTIDPNKPKTGGLAAALEPVVERSGAVWMGSSGTLSEGREQLNVPESHGRGEVVKVDLPAAHYDNFYYGFANSTLWPAFHSLTERMSPASEEHYKSYCEINRAMARALSRLKNRGAIWVHDYHFLPLGNELRERSIQQPIGFFLHTPWPKPDVMEQVPHHRELMESMLAYDLVGFQTRWDLDNFLSCLRTHLGLESKSDFVISDRGLTRCQTFPIGIDPKQFEEYAVESLATHRNEISSMQNKLDGTKLAVGVDRLDYTKGIDNRIKALDQVLADKPHSTSLLQIGTSSRADIPAYGEYQRDIDSLVSDVNRRHGTN…
